# Supplementary material for: Gate-opening Induced by C8 Aromatics in a Double Diamondoid Coordination Network
Source: ACS Mater Lett. 2024 May 6;6(6):2197–204. doi: 10.1021/acsmaterialslett.4c00511 (PMC11151277; doi:10.1021/acsmaterialslett.4c00511)
Supplement: Supplementary file 2 — tz4c00511_si_002.cif [file tz4c00511_si_002.cif]

*****
This is a computed CIF.
*****

data_image0
_cell_length_a       14.3692
_cell_length_b       22.6469
_cell_length_c       20.0371
_cell_angle_alpha    38.7393
_cell_angle_beta     80.4967
_cell_angle_gamma    60.764

_symmetry_space_group_name_H-M    "P 1"
_symmetry_int_tables_number       1

loop_
  _symmetry_equiv_pos_as_xyz
  'x, y, z'

loop_
  _atom_site_label
  _atom_site_occupancy
  _atom_site_fract_x
  _atom_site_fract_y
  _atom_site_fract_z
  _atom_site_thermal_displace_type
  _atom_site_B_iso_or_equiv
  _atom_site_type_symbol
  Ni1      1.0000 0.32682  0.51427  0.95392  Biso   1.000  Ni
  Ni2      1.0000 0.50952  0.33596  0.19733  Biso   1.000  Ni
  Ni3      1.0000 0.29224  0.05302  0.91390  Biso   1.000  Ni
  Ni4      1.0000 0.04472  0.29655  0.73541  Biso   1.000  Ni
  O1       1.0000 0.30797  0.62210  0.93646  Biso   1.000  O
  O2       1.0000 0.30979  0.94870  0.92967  Biso   1.000  O
  O3       1.0000 0.47016  0.49561  0.08954  Biso   1.000  O
  O4       1.0000 0.19441  0.07748  0.74822  Biso   1.000  O
  O5       1.0000 0.61126  0.31806  0.12493  Biso   1.000  O
  O6       1.0000 0.93937  0.31417  0.80762  Biso   1.000  O
  O7       1.0000 0.48432  0.47667  0.93703  Biso   1.000  O
  O8       1.0000 0.06719  0.19098  0.98065  Biso   1.000  O
  O9       1.0000 0.30353  0.12549  0.93181  Biso   1.000  O
  O10      1.0000 0.31081  0.44217  0.93645  Biso   1.000  O
  O11      1.0000 0.14782  0.31359  0.77265  Biso   1.000  O
  O12      1.0000 0.48843  0.26919  0.05936  Biso   1.000  O
  O13      1.0000 0.11610  0.31378  0.62762  Biso   1.000  O
  O14      1.0000 0.43855  0.32012  0.30160  Biso   1.000  O
  O15      1.0000 0.30480  0.16067  0.75429  Biso   1.000  O
  O16      1.0000 0.27042  0.50153  0.17271  Biso   1.000  O
  O17      1.0000 0.38527  0.39144  0.11056  Biso   1.000  O
  O18      1.0000 0.13670  0.13997  0.85831  Biso   1.000  O
  N1       1.0000 0.26681  0.66557  0.76407  Biso   1.000  N
  N2       1.0000 0.24772  0.77197  0.58551  Biso   1.000  N
  N3       1.0000 0.29997  0.92778  0.08892  Biso   1.000  N
  N4       1.0000 0.28241  0.72210  0.51331  Biso   1.000  N
  N5       1.0000 0.26540  0.86367  0.24019  Biso   1.000  N
  N6       1.0000 0.28567  0.74491  0.42901  Biso   1.000  N
  N7       1.0000 0.65519  0.28212  0.28850  Biso   1.000  N
  N8       1.0000 0.75793  0.26650  0.37793  Biso   1.000  N
  N9       1.0000 0.92265  0.29949  0.68327  Biso   1.000  N
  N10      1.0000 0.70723  0.30141  0.46543  Biso   1.000  N
  N11      1.0000 0.85454  0.27026  0.62630  Biso   1.000  N
  N12      1.0000 0.73158  0.30097  0.52700  Biso   1.000  N
  N13      1.0000 0.47514  0.96199  0.96766  Biso   1.000  N
  N14      1.0000 0.65161  0.87276  0.98304  Biso   1.000  N
  N15      1.0000 0.15528  0.56666  0.95101  Biso   1.000  N
  N16      1.0000 0.72359  0.78473  0.94866  Biso   1.000  N
  N17      1.0000 0.00081  0.62384  0.98000  Biso   1.000  N
  N18      1.0000 0.80922  0.72300  0.94932  Biso   1.000  N
  N19      1.0000 0.94650  0.48626  0.58397  Biso   1.000  N
  N20      1.0000 0.85531  0.66486  0.47746  Biso   1.000  N
  N21      1.0000 0.56706  0.16095  0.32229  Biso   1.000  N
  N22      1.0000 0.76749  0.73715  0.52716  Biso   1.000  N
  N23      1.0000 0.61920  0.01010  0.38580  Biso   1.000  N
  N24      1.0000 0.70924  0.82142  0.50438  Biso   1.000  N
  C1       1.0000 0.26138  0.97782  0.85129  Biso   1.000  C
  C2       1.0000 0.27535  0.66647  0.69674  Biso   1.000  C
  C3       1.0000 0.37740  0.59453  0.00117  Biso   1.000  C
  C4       1.0000 0.24877  0.85188  0.32064  Biso   1.000  C
  C5       1.0000 0.26894  0.95018  0.13607  Biso   1.000  C
  C6       1.0000 0.24166  0.80652  0.48889  Biso   1.000  C
  C7       1.0000 0.23707  0.89683  0.82159  Biso   1.000  C
  C8       1.0000 0.37650  0.75897  0.00691  Biso   1.000  C
  C9       1.0000 0.40344  0.66788  0.04216  Biso   1.000  C
  C10      1.0000 0.26318  0.80635  0.85677  Biso   1.000  C
  C11      1.0000 0.31737  0.82325  0.16436  Biso   1.000  C
  C12      1.0000 0.23439  0.77280  0.69565  Biso   1.000  C
  C13      1.0000 0.19555  0.92186  0.37587  Biso   1.000  C
  C14      1.0000 0.22195  0.83992  0.58508  Biso   1.000  C
  C15      1.0000 0.20000  0.94553  0.28834  Biso   1.000  C
  C16      1.0000 0.29723  0.78166  0.25896  Biso   1.000  C
  C17      1.0000 0.29339  0.87472  0.89571  Biso   1.000  C
  C18      1.0000 0.34718  0.69099  0.96676  Biso   1.000  C
  C19      1.0000 0.66502  0.75677  0.79445  Biso   1.000  C
  C20      1.0000 0.63108  0.60992  0.94177  Biso   1.000  C
  C21      1.0000 0.61478  0.71203  0.87554  Biso   1.000  C
  C22      1.0000 0.45866  0.90020  0.32964  Biso   1.000  C
  C23      1.0000 0.42605  0.95675  0.34536  Biso   1.000  C
  C24      1.0000 0.44153  0.89498  0.45615  Biso   1.000  C
  C25      1.0000 0.49182  0.77604  0.55127  Biso   1.000  C
  C26      1.0000 0.52273  0.72065  0.53456  Biso   1.000  C
  C27      1.0000 0.50563  0.78189  0.42339  Biso   1.000  C
  C28      1.0000 0.53206  0.72239  0.40563  Biso   1.000  C
  C29      1.0000 0.15097  0.13676  0.38862  Biso   1.000  C
  C30      1.0000 0.25495  0.22263  0.31062  Biso   1.000  C
  C31      1.0000 0.24531  0.12088  0.50253  Biso   1.000  C
  C32      1.0000 0.21571  0.16157  0.39856  Biso   1.000  C
  C33      1.0000 0.79782  0.00530  0.57585  Biso   1.000  C
  C34      1.0000 0.35632  0.99682  0.60526  Biso   1.000  C
  C35      1.0000 0.96759  0.26007  0.90850  Biso   1.000  C
  C36      1.0000 0.65592  0.28694  0.34994  Biso   1.000  C
  C37      1.0000 0.58283  0.38426  0.01923  Biso   1.000  C
  C38      1.0000 0.84003  0.25829  0.57021  Biso   1.000  C
  C39      1.0000 0.94286  0.27123  0.64214  Biso   1.000  C
  C40      1.0000 0.79223  0.25781  0.44879  Biso   1.000  C
  C41      1.0000 0.88467  0.22559  0.04869  Biso   1.000  C
  C42      1.0000 0.74973  0.37843  0.85439  Biso   1.000  C
  C43      1.0000 0.65810  0.40873  0.88086  Biso   1.000  C
  C44      1.0000 0.79345  0.25435  0.07591  Biso   1.000  C
  C45      1.0000 0.81832  0.31679  0.69572  Biso   1.000  C
  C46      1.0000 0.75879  0.25990  0.27396  Biso   1.000  C
  C47      1.0000 0.90883  0.20570  0.49770  Biso   1.000  C
  C48      1.0000 0.82380  0.24942  0.32906  Biso   1.000  C
  C49      1.0000 0.93384  0.20682  0.55996  Biso   1.000  C
  C50      1.0000 0.77421  0.30003  0.66009  Biso   1.000  C
  C51      1.0000 0.86436  0.28838  0.93709  Biso   1.000  C
  C52      1.0000 0.67954  0.34798  0.99157  Biso   1.000  C
  C53      1.0000 0.73126  0.69962  0.78010  Biso   1.000  C
  C54      1.0000 0.69702  0.55333  0.92683  Biso   1.000  C
  C55      1.0000 0.74828  0.59709  0.84586  Biso   1.000  C
  C56      1.0000 0.82340  0.53275  0.83361  Biso   1.000  C
  C57      1.0000 0.90966  0.45974  0.32893  Biso   1.000  C
  C58      1.0000 0.97396  0.42405  0.29364  Biso   1.000  C
  C59      1.0000 0.91936  0.43862  0.22631  Biso   1.000  C
  C60      1.0000 0.79997  0.49059  0.19319  Biso   1.000  C
  C61      1.0000 0.73644  0.52532  0.22931  Biso   1.000  C
  C62      1.0000 0.79032  0.50971  0.29859  Biso   1.000  C
  C63      1.0000 0.72175  0.54354  0.34115  Biso   1.000  C
  C64      1.0000 0.12524  0.17266  0.29349  Biso   1.000  C
  C65      1.0000 0.23283  0.25537  0.21731  Biso   1.000  C
  C66      1.0000 0.16743  0.23085  0.20816  Biso   1.000  C
  C67      1.0000 0.99905  0.78716  0.62400  Biso   1.000  C
  C68      1.0000 0.55526  0.31740  0.82336  Biso   1.000  C
  C69      1.0000 0.38573  0.34139  0.99033  Biso   1.000  C
  C70      1.0000 0.54209  0.90066  0.96272  Biso   1.000  C
  C71      1.0000 0.23582  0.23129  0.86535  Biso   1.000  C
  C72      1.0000 0.91813  0.68000  0.99187  Biso   1.000  C
  C73      1.0000 0.10598  0.60795  0.97910  Biso   1.000  C
  C74      1.0000 0.74814  0.80173  0.99193  Biso   1.000  C
  C75      1.0000 0.40797  0.20137  0.02482  Biso   1.000  C
  C76      1.0000 0.23222  0.39613  0.87117  Biso   1.000  C
  C77      1.0000 0.19738  0.36981  0.84065  Biso   1.000  C
  C78      1.0000 0.37272  0.17436  0.99579  Biso   1.000  C
  C79      1.0000 0.08071  0.55418  0.93373  Biso   1.000  C
  C80      1.0000 0.54194  0.97663  0.98976  Biso   1.000  C
  C81      1.0000 0.86148  0.75297  0.04398  Biso   1.000  C
  C82      1.0000 0.65151  0.92166  0.00009  Biso   1.000  C
  C83      1.0000 0.95000  0.69058  0.04305  Biso   1.000  C
  C84      1.0000 0.98413  0.58995  0.95032  Biso   1.000  C
  C85      1.0000 0.33921  0.31309  0.96176  Biso   1.000  C
  C86      1.0000 0.26846  0.25896  0.90169  Biso   1.000  C
  C87      1.0000 0.46141  0.46929  0.55156  Biso   1.000  C
  C88      1.0000 0.42685  0.32298  0.69678  Biso   1.000  C
  C89      1.0000 0.44133  0.40338  0.65389  Biso   1.000  C
  C90      1.0000 0.43990  0.41489  0.71893  Biso   1.000  C
  C91      1.0000 0.94719  0.92159  0.78992  Biso   1.000  C
  C92      1.0000 0.94037  0.95710  0.82540  Biso   1.000  C
  C93      1.0000 0.83294  0.02451  0.81069  Biso   1.000  C
  C94      1.0000 0.73250  0.05751  0.75875  Biso   1.000  C
  C95      1.0000 0.73997  0.02114  0.72426  Biso   1.000  C
  C96      1.0000 0.84759  0.95176  0.74004  Biso   1.000  C
  C97      1.0000 0.85562  0.90893  0.70647  Biso   1.000  C
  C98      1.0000 0.84251  0.95620  0.07702  Biso   1.000  C
  C99      1.0000 0.95688  0.03212  0.99450  Biso   1.000  C
  C100     1.0000 0.85772  0.04143  0.01886  Biso   1.000  C
  C101     1.0000 0.66030  0.62631  0.46253  Biso   1.000  C
  C102     1.0000 0.94569  0.42811  0.93113  Biso   1.000  C
  C103     1.0000 0.34075  0.39850  0.27238  Biso   1.000  C
  C104     1.0000 0.88849  0.55369  0.58293  Biso   1.000  C
  C105     1.0000 0.22270  0.24898  0.65533  Biso   1.000  C
  C106     1.0000 0.67124  0.92973  0.39749  Biso   1.000  C
  C107     1.0000 0.60569  0.11393  0.29974  Biso   1.000  C
  C108     1.0000 0.78708  0.76153  0.44281  Biso   1.000  C
  C109     1.0000 0.20551  0.42829  0.35319  Biso   1.000  C
  C110     1.0000 0.39236  0.24290  0.49123  Biso   1.000  C
  C111     1.0000 0.36326  0.20779  0.58222  Biso   1.000  C
  C112     1.0000 0.17615  0.39323  0.44356  Biso   1.000  C
  C113     1.0000 0.55467  0.08572  0.42645  Biso   1.000  C
  C114     1.0000 0.95322  0.55452  0.47688  Biso   1.000  C
  C115     1.0000 0.74358  0.87450  0.32754  Biso   1.000  C
  C116     1.0000 0.89735  0.66512  0.40969  Biso   1.000  C
  C117     1.0000 0.68412  0.96203  0.30389  Biso   1.000  C
  C118     1.0000 0.58729  0.99138  0.46767  Biso   1.000  C
  C119     1.0000 0.31392  0.35410  0.37543  Biso   1.000  C
  C120     1.0000 0.25466  0.28327  0.55896  Biso   1.000  C
  C121     1.0000 0.46657  0.45564  0.49374  Biso   1.000  C
  C122     1.0000 0.43234  0.30874  0.63952  Biso   1.000  C
  C123     1.0000 0.45222  0.37513  0.53761  Biso   1.000  C
  C124     1.0000 0.93765  0.92159  0.34923  Biso   1.000  C
  C125     1.0000 0.97713  0.90648  0.29215  Biso   1.000  C
  C126     1.0000 0.04186  0.79591  0.35344  Biso   1.000  C
  C127     1.0000 0.06876  0.70040  0.47243  Biso   1.000  C
  C128     1.0000 0.02775  0.71650  0.52835  Biso   1.000  C
  C129     1.0000 0.96045  0.82744  0.46758  Biso   1.000  C
  C130     1.0000 0.90982  0.84455  0.52763  Biso   1.000  C
  C131     1.0000 0.92739  0.86099  0.11299  Biso   1.000  C
  C132     1.0000 0.03946  0.93876  0.02729  Biso   1.000  C
  C133     1.0000 0.11956  0.74703  0.12876  Biso   1.000  C
  C134     1.0000 0.02692  0.85093  0.08825  Biso   1.000  C
  C135     1.0000 0.62977  0.67420  0.24455  Biso   1.000  C
  C136     1.0000 0.20950  0.64430  0.25270  Biso   1.000  C
  H1       1.0000 0.29847  0.59689  0.72176  Biso   1.000  H
  H2       1.0000 0.24619  0.02676  0.09742  Biso   1.000  H
  H3       1.0000 0.17368  0.98594  0.73588  Biso   1.000  H
  H4       1.0000 0.42033  0.74079  0.06529  Biso   1.000  H
  H5       1.0000 0.46808  0.57844  0.12781  Biso   1.000  H
  H6       1.0000 0.21884  0.82489  0.79851  Biso   1.000  H
  H7       1.0000 0.34169  0.78669  0.14438  Biso   1.000  H
  H8       1.0000 0.22436  0.79308  0.73116  Biso   1.000  H
  H9       1.0000 0.15888  0.98994  0.35715  Biso   1.000  H
  H10      1.0000 0.20272  0.92515  0.51014  Biso   1.000  H
  H11      1.0000 0.16657  0.03235  0.19897  Biso   1.000  H
  H12      1.0000 0.30185  0.70454  0.33587  Biso   1.000  H
  H13      1.0000 0.65397  0.83531  0.74369  Biso   1.000  H
  H14      1.0000 0.59281  0.57377  0.00507  Biso   1.000  H
  H15      1.0000 0.56456  0.75563  0.88770  Biso   1.000  H
  H16      1.0000 0.44474  0.94925  0.24295  Biso   1.000  H
  H17      1.0000 0.38801  0.04885  0.27126  Biso   1.000  H
  H18      1.0000 0.50593  0.72695  0.63803  Biso   1.000  H
  H19      1.0000 0.55873  0.62900  0.60847  Biso   1.000  H
  H20      1.0000 0.49925  0.78736  0.31253  Biso   1.000  H
  H21      1.0000 0.48419  0.68385  0.44155  Biso   1.000  H
  H22      1.0000 0.41547  0.93898  0.46831  Biso   1.000  H
  H23      1.0000 0.12041  0.08880  0.45632  Biso   1.000  H
  H24      1.0000 0.30369  0.24478  0.31475  Biso   1.000  H
  H25      1.0000 0.17309  0.12495  0.53075  Biso   1.000  H
  H26      1.0000 0.25629  0.17973  0.47783  Biso   1.000  H
  H27      1.0000 0.79512  0.97186  0.55726  Biso   1.000  H
  H28      1.0000 0.70849  0.07338  0.54028  Biso   1.000  H
  H29      1.0000 0.84514  0.04391  0.53018  Biso   1.000  H
  H30      1.0000 0.43012  0.99035  0.58008  Biso   1.000  H
  H31      1.0000 0.37604  0.97181  0.67742  Biso   1.000  H
  H32      1.0000 0.34778  0.93357  0.63687  Biso   1.000  H
  H33      1.0000 0.58864  0.30255  0.37733  Biso   1.000  H
  H34      1.0000 0.01855  0.24979  0.62529  Biso   1.000  H
  H35      1.0000 0.97295  0.15580  0.11260  Biso   1.000  H
  H36      1.0000 0.73349  0.42645  0.76830  Biso   1.000  H
  H37      1.0000 0.56966  0.48017  0.81634  Biso   1.000  H
  H38      1.0000 0.81005  0.20543  0.16237  Biso   1.000  H
  H39      1.0000 0.78382  0.33890  0.73009  Biso   1.000  H
  H40      1.0000 0.77795  0.25566  0.22326  Biso   1.000  H
  H41      1.0000 0.97660  0.16609  0.48738  Biso   1.000  H
  H42      1.0000 0.90593  0.23714  0.33297  Biso   1.000  H
  H43      1.0000 0.02151  0.16872  0.60024  Biso   1.000  H
  H44      1.0000 0.69575  0.30685  0.65430  Biso   1.000  H
  H45      1.0000 0.77099  0.73425  0.71761  Biso   1.000  H
  H46      1.0000 0.70864  0.47425  0.97876  Biso   1.000  H
  H47      1.0000 0.83004  0.59179  0.74951  Biso   1.000  H
  H48      1.0000 0.78200  0.50248  0.83474  Biso   1.000  H
  H49      1.0000 0.95302  0.44674  0.38255  Biso   1.000  H
  H50      1.0000 0.06630  0.38491  0.31882  Biso   1.000  H
  H51      1.0000 0.75670  0.50406  0.13915  Biso   1.000  H
  H52      1.0000 0.64404  0.56373  0.20455  Biso   1.000  H
  H53      1.0000 0.78150  0.51148  0.40472  Biso   1.000  H
  H54      1.0000 0.67806  0.50046  0.38649  Biso   1.000  H
  H55      1.0000 0.96900  0.41081  0.19894  Biso   1.000  H
  H56      1.0000 0.07147  0.15623  0.28521  Biso   1.000  H
  H57      1.0000 0.26583  0.30102  0.15177  Biso   1.000  H
  H58      1.0000 0.14902  0.25734  0.13515  Biso   1.000  H
  H59      1.0000 0.95877  0.78604  0.67577  Biso   1.000  H
  H60      1.0000 0.06843  0.69736  0.68289  Biso   1.000  H
  H61      1.0000 0.03717  0.83397  0.58805  Biso   1.000  H
  H62      1.0000 0.55145  0.32468  0.87179  Biso   1.000  H
  H63      1.0000 0.57625  0.23218  0.88294  Biso   1.000  H
  H64      1.0000 0.62646  0.32055  0.79468  Biso   1.000  H
  H65      1.0000 0.51779  0.87325  0.94714  Biso   1.000  H
  H66      1.0000 0.14334  0.62485  0.00050  Biso   1.000  H
  H67      1.0000 0.49012  0.13722  0.09499  Biso   1.000  H
  H68      1.0000 0.17816  0.48232  0.82293  Biso   1.000  H
  H69      1.0000 0.11611  0.43456  0.76883  Biso   1.000  H
  H70      1.0000 0.42655  0.08782  0.04492  Biso   1.000  H
  H71      1.0000 0.10275  0.51970  0.91172  Biso   1.000  H
  H72      1.0000 0.50616  0.02726  0.99411  Biso   1.000  H
  H73      1.0000 0.87920  0.76352  0.08337  Biso   1.000  H
  H74      1.0000 0.72527  0.91780  0.01230  Biso   1.000  H
  H75      1.0000 0.03979  0.65046  0.08108  Biso   1.000  H
  H76      1.0000 0.90671  0.59573  0.94348  Biso   1.000  H
  H77      1.0000 0.47354  0.53138  0.51759  Biso   1.000  H
  H78      1.0000 0.41113  0.27089  0.77572  Biso   1.000  H
  H79      1.0000 0.42108  0.49904  0.66024  Biso   1.000  H
  H80      1.0000 0.36966  0.41311  0.74955  Biso   1.000  H
  H81      1.0000 0.03123  0.86798  0.80297  Biso   1.000  H
  H82      1.0000 0.01869  0.93206  0.86444  Biso   1.000  H
  H83      1.0000 0.64861  0.11163  0.74514  Biso   1.000  H
  H84      1.0000 0.66128  0.04579  0.68591  Biso   1.000  H
  H85      1.0000 0.94694  0.84539  0.73859  Biso   1.000  H
  H86      1.0000 0.81431  0.86347  0.74967  Biso   1.000  H
  H87      1.0000 0.82729  0.05206  0.83831  Biso   1.000  H
  H88      1.0000 0.76398  0.96459  0.09338  Biso   1.000  H
  H89      1.0000 0.97010  0.09760  0.94888  Biso   1.000  H
  H90      1.0000 0.79278  0.11454  0.99224  Biso   1.000  H
  H91      1.0000 0.67058  0.57476  0.46338  Biso   1.000  H
  H92      1.0000 0.69910  0.56719  0.55237  Biso   1.000  H
  H93      1.0000 0.70901  0.66256  0.41549  Biso   1.000  H
  H94      1.0000 0.99760  0.38009  0.92341  Biso   1.000  H
  H95      1.0000 0.94102  0.36824  0.01629  Biso   1.000  H
  H96      1.0000 0.99133  0.45653  0.92849  Biso   1.000  H
  H97      1.0000 0.86683  0.52878  0.65240  Biso   1.000  H
  H98      1.0000 0.62150  0.15238  0.22344  Biso   1.000  H
  H99      1.0000 0.14560  0.51398  0.26404  Biso   1.000  H
  H100     1.0000 0.47643  0.18442  0.50957  Biso   1.000  H
  H101     1.0000 0.42402  0.12217  0.67170  Biso   1.000  H
  H102     1.0000 0.09206  0.45158  0.42489  Biso   1.000  H
  H103     1.0000 0.52222  0.10566  0.46301  Biso   1.000  H
  H104     1.0000 0.99910  0.51891  0.45673  Biso   1.000  H
  H105     1.0000 0.75660  0.89315  0.25955  Biso   1.000  H
  H106     1.0000 0.88853  0.73998  0.32449  Biso   1.000  H
  H107     1.0000 0.64834  0.05137  0.21713  Biso   1.000  H
  H108     1.0000 0.59121  0.91469  0.54442  Biso   1.000  H
  H109     1.0000 0.48357  0.50650  0.41538  Biso   1.000  H
  H110     1.0000 0.42095  0.24584  0.67501  Biso   1.000  H
  H111     1.0000 0.88585  0.00815  0.30050  Biso   1.000  H
  H112     1.0000 0.95669  0.98089  0.20000  Biso   1.000  H
  H113     1.0000 0.12086  0.61376  0.52121  Biso   1.000  H
  H114     1.0000 0.04645  0.64225  0.62006  Biso   1.000  H
  H115     1.0000 0.84894  0.93756  0.46300  Biso   1.000  H
  H116     1.0000 0.85930  0.80865  0.56595  Biso   1.000  H
  H117     1.0000 0.07187  0.78418  0.30907  Biso   1.000  H
  H118     1.0000 0.91644  0.79338  0.16090  Biso   1.000  H
  H119     1.0000 0.11452  0.93451  0.00521  Biso   1.000  H
  H120     1.0000 0.07942  0.71882  0.12489  Biso   1.000  H
  H121     1.0000 0.16447  0.77177  0.06974  Biso   1.000  H
  H122     1.0000 0.57483  0.69305  0.27772  Biso   1.000  H
  H123     1.0000 0.57314  0.70963  0.17650  Biso   1.000  H
  H124     1.0000 0.67010  0.71981  0.20597  Biso   1.000  H
  H125     1.0000 0.25173  0.66954  0.25900  Biso   1.000  H
  H126     1.0000 0.27626  0.57218  0.27763  Biso   1.000  H
  H127     1.0000 0.16949  0.61265  0.31609  Biso   1.000  H
  H128     1.0000 0.45772  0.36350  0.49350  Biso   1.000  H
