# Supplementary material for: Gate-opening Induced by C8 Aromatics in a Double Diamondoid Coordination Network
Source: ACS Mater Lett. 2024 May 6;6(6):2197–204. doi: 10.1021/acsmaterialslett.4c00511 (PMC11151277; doi:10.1021/acsmaterialslett.4c00511)
Supplement: Supplementary file 3 — tz4c00511_si_003.cif [file tz4c00511_si_003.cif]

*****
This is a computed CIF.
*****

data_image0
_cell_length_a       14.4086
_cell_length_b       22.6185
_cell_length_c       19.9582
_cell_angle_alpha    38.9319
_cell_angle_beta     80.5593
_cell_angle_gamma    60.5087

_symmetry_space_group_name_H-M    "P 1"
_symmetry_int_tables_number       1

loop_
  _symmetry_equiv_pos_as_xyz
  'x, y, z'

loop_
  _atom_site_label
  _atom_site_occupancy
  _atom_site_fract_x
  _atom_site_fract_y
  _atom_site_fract_z
  _atom_site_thermal_displace_type
  _atom_site_B_iso_or_equiv
  _atom_site_type_symbol
  Ni1      1.0000 0.96517  0.20974  0.32806  Biso   1.000  Ni
  Ni2      1.0000 0.21039  0.96474  0.49705  Biso   1.000  Ni
  Ni3      1.0000 0.92260  0.75197  0.28594  Biso   1.000  Ni
  Ni4      1.0000 0.75369  0.92141  0.04042  Biso   1.000  Ni
  O1       1.0000 0.94180  0.14469  0.30244  Biso   1.000  O
  O2       1.0000 0.14555  0.94166  0.61078  Biso   1.000  O
  O3       1.0000 0.94851  0.63838  0.30869  Biso   1.000  O
  O4       1.0000 0.63948  0.94664  0.10545  Biso   1.000  O
  O5       1.0000 0.92153  0.83246  0.29887  Biso   1.000  O
  O6       1.0000 0.83450  0.92080  0.94775  Biso   1.000  O
  O7       1.0000 0.95243  0.30187  0.32950  Biso   1.000  O
  O8       1.0000 0.30285  0.95185  0.41650  Biso   1.000  O
  O9       1.0000 0.09709  0.95455  0.46117  Biso   1.000  O
  O10      1.0000 0.95522  0.09642  0.48728  Biso   1.000  O
  O11      1.0000 0.78987  0.76210  0.15345  Biso   1.000  O
  O12      1.0000 0.76315  0.78800  0.29569  Biso   1.000  O
  O13      1.0000 0.74022  0.00390  0.17579  Biso   1.000  O
  O14      1.0000 0.00583  0.73952  0.08027  Biso   1.000  O
  O15      1.0000 0.07550  0.16907  0.51076  Biso   1.000  O
  O16      1.0000 0.17010  0.07459  0.24518  Biso   1.000  O
  O17      1.0000 0.12002  0.11958  0.38004  Biso   1.000  O
  O18      1.0000 0.87018  0.86918  0.13102  Biso   1.000  O
  N1       1.0000 0.77618  0.31957  0.26011  Biso   1.000  N
  N2       1.0000 0.31990  0.77625  0.64399  Biso   1.000  N
  N3       1.0000 0.99020  0.60528  0.47427  Biso   1.000  N
  N4       1.0000 0.60693  0.98953  0.93028  Biso   1.000  N
  N5       1.0000 0.09540  0.69814  0.29603  Biso   1.000  N
  N6       1.0000 0.69930  0.09440  0.91167  Biso   1.000  N
  N7       1.0000 0.95472  0.33878  0.15529  Biso   1.000  N
  N8       1.0000 0.33928  0.95494  0.55072  Biso   1.000  N
  N9       1.0000 0.59685  0.42006  0.23353  Biso   1.000  N
  N10      1.0000 0.41950  0.59696  0.74953  Biso   1.000  N
  N11      1.0000 0.01619  0.50013  0.65342  Biso   1.000  N
  N12      1.0000 0.50147  0.01615  0.82978  Biso   1.000  N
  N13      1.0000 0.25677  0.63294  0.27808  Biso   1.000  N
  N14      1.0000 0.63276  0.25625  0.83304  Biso   1.000  N
  N15      1.0000 0.97159  0.41743  0.99350  Biso   1.000  N
  N16      1.0000 0.41783  0.97222  0.61655  Biso   1.000  N
  N17      1.0000 0.53096  0.48646  0.29152  Biso   1.000  N
  N18      1.0000 0.48554  0.53083  0.69126  Biso   1.000  N
  N19      1.0000 0.95753  0.55882  0.71913  Biso   1.000  N
  N20      1.0000 0.55971  0.95803  0.76349  Biso   1.000  N
  N21      1.0000 0.44838  0.53821  0.30259  Biso   1.000  N
  N22      1.0000 0.53733  0.44810  0.71124  Biso   1.000  N
  N23      1.0000 0.94642  0.53905  0.80172  Biso   1.000  N
  N24      1.0000 0.53971  0.94701  0.71176  Biso   1.000  N
  C1       1.0000 0.71295  0.36305  0.28438  Biso   1.000  C
  C2       1.0000 0.36255  0.71303  0.63953  Biso   1.000  C
  C3       1.0000 0.96504  0.61003  0.53726  Biso   1.000  C
  C4       1.0000 0.61148  0.96480  0.88729  Biso   1.000  C
  C5       1.0000 0.84102  0.93060  0.24929  Biso   1.000  C
  C6       1.0000 0.93239  0.84045  0.97935  Biso   1.000  C
  C7       1.0000 0.00192  0.27005  0.40993  Biso   1.000  C
  C8       1.0000 0.27107  0.00110  0.31855  Biso   1.000  C
  C9       1.0000 0.00419  0.03824  0.37081  Biso   1.000  C
  C10      1.0000 0.03909  0.00378  0.58669  Biso   1.000  C
  C11      1.0000 0.88021  0.66260  0.24634  Biso   1.000  C
  C12      1.0000 0.66366  0.87835  0.21188  Biso   1.000  C
  C13      1.0000 0.14613  0.66141  0.26345  Biso   1.000  C
  C14      1.0000 0.66117  0.14563  0.92975  Biso   1.000  C
  C15      1.0000 0.98665  0.32048  0.10429  Biso   1.000  C
  C16      1.0000 0.32117  0.98644  0.58853  Biso   1.000  C
  C17      1.0000 0.33873  0.58156  0.26101  Biso   1.000  C
  C18      1.0000 0.58074  0.33848  0.81921  Biso   1.000  C
  C19      1.0000 0.98825  0.43110  0.91141  Biso   1.000  C
  C20      1.0000 0.43172  0.98874  0.66842  Biso   1.000  C
  C21      1.0000 0.50341  0.47721  0.24062  Biso   1.000  C
  C22      1.0000 0.47623  0.50349  0.77883  Biso   1.000  C
  C23      1.0000 0.00866  0.47109  0.74672  Biso   1.000  C
  C24      1.0000 0.47217  0.00888  0.77286  Biso   1.000  C
  C25      1.0000 0.85480  0.09328  0.25051  Biso   1.000  C
  C26      1.0000 0.09416  0.85366  0.80150  Biso   1.000  C
  C27      1.0000 0.00029  0.44789  0.39613  Biso   1.000  C
  C28      1.0000 0.44889  0.99848  0.15663  Biso   1.000  C
  C29      1.0000 0.96134  0.00848  0.34260  Biso   1.000  C
  C30      1.0000 0.00964  0.96089  0.68759  Biso   1.000  C
  C31      1.0000 0.90853  0.56172  0.28931  Biso   1.000  C
  C32      1.0000 0.56274  0.90683  0.24136  Biso   1.000  C
  C33      1.0000 0.88137  0.95441  0.28748  Biso   1.000  C
  C34      1.0000 0.95592  0.88095  0.87683  Biso   1.000  C
  C35      1.0000 0.96364  0.37250  0.36947  Biso   1.000  C
  C36      1.0000 0.37352  0.96260  0.29498  Biso   1.000  C
  C37      1.0000 0.02557  0.89474  0.41012  Biso   1.000  C
  C38      1.0000 0.89631  0.02589  0.66948  Biso   1.000  C
  C39      1.0000 0.84133  0.57976  0.22486  Biso   1.000  C
  C40      1.0000 0.58076  0.84013  0.35478  Biso   1.000  C
  C41      1.0000 0.98595  0.86814  0.38283  Biso   1.000  C
  C42      1.0000 0.86987  0.98624  0.76305  Biso   1.000  C
  C43      1.0000 0.86858  0.48620  0.26461  Biso   1.000  C
  C44      1.0000 0.48722  0.86772  0.38117  Biso   1.000  C
  C45      1.0000 0.81510  0.06653  0.22359  Biso   1.000  C
  C46      1.0000 0.06757  0.81399  0.89490  Biso   1.000  C
  C47      1.0000 0.02721  0.35448  0.43591  Biso   1.000  C
  C48      1.0000 0.35551  0.02574  0.18318  Biso   1.000  C
  C49      1.0000 0.17389  0.69528  0.33190  Biso   1.000  C
  C50      1.0000 0.69745  0.17254  0.80058  Biso   1.000  C
  C51      1.0000 0.91887  0.45025  0.07683  Biso   1.000  C
  C52      1.0000 0.45029  0.92026  0.55237  Biso   1.000  C
  C53      1.0000 0.38993  0.52044  0.19606  Biso   1.000  C
  C54      1.0000 0.51909  0.39014  0.89365  Biso   1.000  C
  C55      1.0000 0.05320  0.35627  0.86018  Biso   1.000  C
  C56      1.0000 0.35734  0.05322  0.73003  Biso   1.000  C
  C57      1.0000 0.27473  0.65459  0.32205  Biso   1.000  C
  C58      1.0000 0.65596  0.27366  0.75001  Biso   1.000  C
  C59      1.0000 0.92808  0.50084  0.97573  Biso   1.000  C
  C60      1.0000 0.50082  0.92968  0.59345  Biso   1.000  C
  C61      1.0000 0.69967  0.34898  0.19117  Biso   1.000  C
  C62      1.0000 0.34988  0.69978  0.76004  Biso   1.000  C
  C63      1.0000 0.06004  0.48914  0.55099  Biso   1.000  C
  C64      1.0000 0.49085  0.05930  0.90002  Biso   1.000  C
  C65      1.0000 0.58843  0.41101  0.17367  Biso   1.000  C
  C66      1.0000 0.41134  0.58857  0.82682  Biso   1.000  C
  C67      1.0000 0.07719  0.42260  0.66214  Biso   1.000  C
  C68      1.0000 0.42412  0.07685  0.83796  Biso   1.000  C
  C69      1.0000 0.30427  0.57524  0.20581  Biso   1.000  C
  C70      1.0000 0.57400  0.30432  0.91498  Biso   1.000  C
  C71      1.0000 0.04344  0.33516  0.94582  Biso   1.000  C
  C72      1.0000 0.33597  0.04364  0.67513  Biso   1.000  C
  C73      1.0000 0.30541  0.35396  0.47289  Biso   1.000  C
  C74      1.0000 0.35375  0.30362  0.87063  Biso   1.000  C
  C75      1.0000 0.77662  0.38209  0.94496  Biso   1.000  C
  C76      1.0000 0.37998  0.77842  0.89515  Biso   1.000  C
  C77      1.0000 0.41420  0.31080  0.52616  Biso   1.000  C
  C78      1.0000 0.31071  0.41195  0.75149  Biso   1.000  C
  C79      1.0000 0.72326  0.50099  0.83607  Biso   1.000  C
  C80      1.0000 0.49912  0.72455  0.93824  Biso   1.000  C
  C81      1.0000 0.51339  0.24134  0.53593  Biso   1.000  C
  C82      1.0000 0.24077  0.51181  0.71089  Biso   1.000  C
  C83      1.0000 0.71331  0.54036  0.73697  Biso   1.000  C
  C84      1.0000 0.53965  0.71415  0.00793  Biso   1.000  C
  C85      1.0000 0.50651  0.21359  0.49504  Biso   1.000  C
  C86      1.0000 0.21231  0.50601  0.78558  Biso   1.000  C
  C87      1.0000 0.75395  0.46477  0.74398  Biso   1.000  C
  C88      1.0000 0.46485  0.75495  0.03602  Biso   1.000  C
  C89      1.0000 0.39683  0.25799  0.44195  Biso   1.000  C
  C90      1.0000 0.25661  0.39674  0.90420  Biso   1.000  C
  C91      1.0000 0.80701  0.34645  0.85373  Biso   1.000  C
  C92      1.0000 0.34624  0.80853  0.99178  Biso   1.000  C
  C93      1.0000 0.29675  0.32830  0.43036  Biso   1.000  C
  C94      1.0000 0.32747  0.29601  0.94667  Biso   1.000  C
  C95      1.0000 0.81892  0.30516  0.95376  Biso   1.000  C
  C96      1.0000 0.30386  0.82080  0.92121  Biso   1.000  C
  C97      1.0000 0.42538  0.33804  0.57183  Biso   1.000  C
  C98      1.0000 0.33853  0.42194  0.66829  Biso   1.000  C
  C99      1.0000 0.67776  0.58521  0.82467  Biso   1.000  C
  C100     1.0000 0.58240  0.67880  0.91077  Biso   1.000  C
  C101     1.0000 0.61450  0.13682  0.50889  Biso   1.000  C
  C102     1.0000 0.13499  0.61463  0.73945  Biso   1.000  C
  C103     1.0000 0.73994  0.50976  0.63605  Biso   1.000  C
  C104     1.0000 0.51084  0.74058  0.11293  Biso   1.000  C
  C105     1.0000 0.71202  0.00780  0.43214  Biso   1.000  C
  C106     1.0000 0.00719  0.71190  0.84808  Biso   1.000  C
  C107     1.0000 0.81754  0.40330  0.53741  Biso   1.000  C
  C108     1.0000 0.40061  0.81727  0.24270  Biso   1.000  C
  C109     1.0000 0.60790  0.11150  0.33260  Biso   1.000  C
  C110     1.0000 0.11063  0.60788  0.94835  Biso   1.000  C
  C111     1.0000 0.91724  0.30299  0.64146  Biso   1.000  C
  C112     1.0000 0.30045  0.91690  0.13917  Biso   1.000  C
  C113     1.0000 0.53916  0.11347  0.28815  Biso   1.000  C
  C114     1.0000 0.11198  0.53946  0.05935  Biso   1.000  C
  C115     1.0000 0.96111  0.19199  0.70992  Biso   1.000  C
  C116     1.0000 0.18941  0.96123  0.13759  Biso   1.000  C
  C117     1.0000 0.57646  0.00859  0.34511  Biso   1.000  C
  C118     1.0000 0.00670  0.57694  0.06937  Biso   1.000  C
  C119     1.0000 0.90336  0.18199  0.67239  Biso   1.000  C
  C120     1.0000 0.17925  0.90407  0.24266  Biso   1.000  C
  C121     1.0000 0.67850  0.90417  0.44579  Biso   1.000  C
  C122     1.0000 0.90254  0.67887  0.97075  Biso   1.000  C
  C123     1.0000 0.80251  0.28063  0.57046  Biso   1.000  C
  C124     1.0000 0.27777  0.80333  0.34689  Biso   1.000  C
  C125     1.0000 0.74572  0.90339  0.48973  Biso   1.000  C
  C126     1.0000 0.90240  0.74587  0.86060  Biso   1.000  C
  C127     1.0000 0.75919  0.39079  0.50348  Biso   1.000  C
  C128     1.0000 0.38793  0.75954  0.34729  Biso   1.000  C
  C129     1.0000 0.78746  0.00833  0.47522  Biso   1.000  C
  C130     1.0000 0.00838  0.78719  0.72927  Biso   1.000  C
  C131     1.0000 0.77526  0.52210  0.46215  Biso   1.000  C
  C132     1.0000 0.51956  0.77421  0.24201  Biso   1.000  C
  C133     1.0000 0.42814  0.22554  0.18010  Biso   1.000  C
  C134     1.0000 0.22367  0.42868  0.16681  Biso   1.000  C
  C135     1.0000 0.06950  0.08456  0.82070  Biso   1.000  C
  C136     1.0000 0.08204  0.06933  0.02585  Biso   1.000  C
  H1       1.0000 0.74500  0.35597  0.33674  Biso   1.000  H
  H2       1.0000 0.35488  0.74507  0.56221  Biso   1.000  H
  H3       1.0000 0.91187  0.68749  0.50498  Biso   1.000  H
  H4       1.0000 0.68886  0.91176  0.89508  Biso   1.000  H
  H5       1.0000 0.10529  0.65821  0.22667  Biso   1.000  H
  H6       1.0000 0.65689  0.10516  0.01021  Biso   1.000  H
  H7       1.0000 0.02319  0.23975  0.14501  Biso   1.000  H
  H8       1.0000 0.24077  0.02211  0.59288  Biso   1.000  H
  H9       1.0000 0.80303  0.18017  0.20066  Biso   1.000  H
  H10      1.0000 0.18065  0.80129  0.81629  Biso   1.000  H
  H11      1.0000 0.04987  0.43318  0.44802  Biso   1.000  H
  H12      1.0000 0.43415  0.04768  0.07002  Biso   1.000  H
  H13      1.0000 0.10708  0.82868  0.48261  Biso   1.000  H
  H14      1.0000 0.83048  0.10796  0.58143  Biso   1.000  H
  H15      1.0000 0.76916  0.66774  0.14310  Biso   1.000  H
  H16      1.0000 0.66873  0.76806  0.42074  Biso   1.000  H
  H17      1.0000 0.03686  0.78069  0.43374  Biso   1.000  H
  H18      1.0000 0.78273  0.03764  0.74865  Biso   1.000  H
  H19      1.0000 0.81788  0.50054  0.21360  Biso   1.000  H
  H20      1.0000 0.50159  0.81742  0.46837  Biso   1.000  H
  H21      1.0000 0.73233  0.13227  0.15274  Biso   1.000  H
  H22      1.0000 0.13308  0.73067  0.98283  Biso   1.000  H
  H23      1.0000 0.09777  0.26658  0.51890  Biso   1.000  H
  H24      1.0000 0.26760  0.09627  0.11751  Biso   1.000  H
  H25      1.0000 0.15164  0.72366  0.36061  Biso   1.000  H
  H26      1.0000 0.72704  0.14987  0.76617  Biso   1.000  H
  H27      1.0000 0.89074  0.48488  0.09929  Biso   1.000  H
  H28      1.0000 0.48466  0.89265  0.52290  Biso   1.000  H
  H29      1.0000 0.36898  0.51129  0.15604  Biso   1.000  H
  H30      1.0000 0.50963  0.36948  0.96356  Biso   1.000  H
  H31      1.0000 0.09312  0.28621  0.88105  Biso   1.000  H
  H32      1.0000 0.28748  0.09283  0.73966  Biso   1.000  H
  H33      1.0000 0.35524  0.63925  0.34121  Biso   1.000  H
  H34      1.0000 0.64095  0.35406  0.66581  Biso   1.000  H
  H35      1.0000 0.90873  0.58525  0.89515  Biso   1.000  H
  H36      1.0000 0.58494  0.91112  0.60815  Biso   1.000  H
  H37      1.0000 0.72995  0.32345  0.15947  Biso   1.000  H
  H38      1.0000 0.32514  0.73007  0.78695  Biso   1.000  H
  H39      1.0000 0.09263  0.46202  0.52091  Biso   1.000  H
  H40      1.0000 0.46392  0.09157  0.92496  Biso   1.000  H
  H41      1.0000 0.50653  0.45016  0.12360  Biso   1.000  H
  H42      1.0000 0.45088  0.50669  0.91966  Biso   1.000  H
  H43      1.0000 0.12789  0.32978  0.74416  Biso   1.000  H
  H44      1.0000 0.33128  0.12757  0.79817  Biso   1.000  H
  H45      1.0000 0.21465  0.61193  0.17193  Biso   1.000  H
  H46      1.0000 0.61054  0.21477  0.00184  Biso   1.000  H
  H47      1.0000 0.07734  0.24832  0.03543  Biso   1.000  H
  H48      1.0000 0.24913  0.07743  0.63865  Biso   1.000  H
  H49      1.0000 0.22726  0.40984  0.46248  Biso   1.000  H
  H50      1.0000 0.40991  0.22500  0.90411  Biso   1.000  H
  H51      1.0000 0.78723  0.34950  0.02305  Biso   1.000  H
  H52      1.0000 0.34656  0.78926  0.83915  Biso   1.000  H
  H53      1.0000 0.59814  0.20787  0.57670  Biso   1.000  H
  H54      1.0000 0.20736  0.59622  0.61865  Biso   1.000  H
  H55      1.0000 0.67257  0.63238  0.65218  Biso   1.000  H
  H56      1.0000 0.63187  0.67295  0.04133  Biso   1.000  H
  H57      1.0000 0.39046  0.23667  0.41023  Biso   1.000  H
  H58      1.0000 0.23476  0.39121  0.96296  Biso   1.000  H
  H59      1.0000 0.83856  0.28698  0.86021  Biso   1.000  H
  H60      1.0000 0.28742  0.84016  0.01339  Biso   1.000  H
  H61      1.0000 0.21213  0.36311  0.38838  Biso   1.000  H
  H62      1.0000 0.36218  0.21172  0.03863  Biso   1.000  H
  H63      1.0000 0.86104  0.21338  0.03842  Biso   1.000  H
  H64      1.0000 0.21191  0.86314  0.88649  Biso   1.000  H
  H65      1.0000 0.34027  0.39556  0.55453  Biso   1.000  H
  H66      1.0000 0.39563  0.33649  0.71383  Biso   1.000  H
  H67      1.0000 0.69492  0.54046  0.90971  Biso   1.000  H
  H68      1.0000 0.53676  0.69650  0.85323  Biso   1.000  H
  H69      1.0000 0.46967  0.38004  0.53204  Biso   1.000  H
  H70      1.0000 0.38120  0.46555  0.62202  Biso   1.000  H
  H71      1.0000 0.71782  0.63147  0.78051  Biso   1.000  H
  H72      1.0000 0.62930  0.71816  0.86872  Biso   1.000  H
  H73      1.0000 0.47665  0.25864  0.66566  Biso   1.000  H
  H74      1.0000 0.25930  0.47335  0.60231  Biso   1.000  H
  H75      1.0000 0.58397  0.65113  0.77319  Biso   1.000  H
  H76      1.0000 0.64784  0.58487  0.99009  Biso   1.000  H
  H77      1.0000 0.59323  0.11976  0.47768  Biso   1.000  H
  H78      1.0000 0.11620  0.59423  0.80817  Biso   1.000  H
  H79      1.0000 0.77126  0.44016  0.65736  Biso   1.000  H
  H80      1.0000 0.44171  0.77162  0.13036  Biso   1.000  H
  H81      1.0000 0.67518  0.05347  0.60022  Biso   1.000  H
  H82      1.0000 0.05252  0.67559  0.66969  Biso   1.000  H
  H83      1.0000 0.64856  0.57831  0.57550  Biso   1.000  H
  H84      1.0000 0.57959  0.64918  0.19608  Biso   1.000  H
  H85      1.0000 0.66040  0.17631  0.46071  Biso   1.000  H
  H86      1.0000 0.17507  0.65983  0.70339  Biso   1.000  H
  H87      1.0000 0.78796  0.54713  0.58999  Biso   1.000  H
  H88      1.0000 0.54816  0.78870  0.07329  Biso   1.000  H
  H89      1.0000 0.58141  0.19286  0.28745  Biso   1.000  H
  H90      1.0000 0.19227  0.58132  0.93904  Biso   1.000  H
  H91      1.0000 0.96299  0.31227  0.66806  Biso   1.000  H
  H92      1.0000 0.30985  0.96220  0.05767  Biso   1.000  H
  H93      1.0000 0.52535  0.00908  0.31034  Biso   1.000  H
  H94      1.0000 0.00673  0.52607  0.15456  Biso   1.000  H
  H95      1.0000 0.93770  0.09682  0.72320  Biso   1.000  H
  H96      1.0000 0.09405  0.93879  0.24242  Biso   1.000  H
  H97      1.0000 0.70678  0.82294  0.48993  Biso   1.000  H
  H98      1.0000 0.82100  0.70727  0.97913  Biso   1.000  H
  H99      1.0000 0.75781  0.27226  0.54200  Biso   1.000  H
  H100     1.0000 0.26929  0.75906  0.42826  Biso   1.000  H
  H101     1.0000 0.82597  0.82173  0.56723  Biso   1.000  H
  H102     1.0000 0.82095  0.82611  0.78423  Biso   1.000  H
  H103     1.0000 0.68163  0.46714  0.42324  Biso   1.000  H
  H104     1.0000 0.46422  0.68197  0.42880  Biso   1.000  H
  H105     1.0000 0.87830  0.95321  0.49802  Biso   1.000  H
  H106     1.0000 0.95378  0.87799  0.67088  Biso   1.000  H
  H107     1.0000 0.75257  0.58064  0.37129  Biso   1.000  H
  H108     1.0000 0.57786  0.75232  0.29634  Biso   1.000  H
  H109     1.0000 0.78117  0.97428  0.55335  Biso   1.000  H
  H110     1.0000 0.97411  0.78148  0.69093  Biso   1.000  H
  H111     1.0000 0.69723  0.56021  0.46826  Biso   1.000  H
  H112     1.0000 0.55770  0.69549  0.27703  Biso   1.000  H
  H113     1.0000 0.76367  0.09547  0.41025  Biso   1.000  H
  H114     1.0000 0.09579  0.76277  0.73150  Biso   1.000  H
  H115     1.0000 0.84068  0.51987  0.48631  Biso   1.000  H
  H116     1.0000 0.51777  0.83886  0.15472  Biso   1.000  H
  H117     1.0000 0.35180  0.22737  0.19969  Biso   1.000  H
  H118     1.0000 0.22708  0.35196  0.22035  Biso   1.000  H
  H119     1.0000 0.04999  0.03016  0.89734  Biso   1.000  H
  H120     1.0000 0.02824  0.04937  0.02312  Biso   1.000  H
  H121     1.0000 0.42840  0.23563  0.11702  Biso   1.000  H
  H122     1.0000 0.23122  0.42831  0.22063  Biso   1.000  H
  H123     1.0000 0.13125  0.03151  0.82040  Biso   1.000  H
  H124     1.0000 0.02841  0.13100  0.01748  Biso   1.000  H
  H125     1.0000 0.41633  0.30106  0.13879  Biso   1.000  H
  H126     1.0000 0.29980  0.41813  0.14506  Biso   1.000  H
  H127     1.0000 0.11238  0.10639  0.83199  Biso   1.000  H
  H128     1.0000 0.10391  0.11244  0.94985  Biso   1.000  H
