# Supplementary material for: Gate-opening Induced by C8 Aromatics in a Double Diamondoid Coordination Network
Source: ACS Mater Lett. 2024 May 6;6(6):2197–204. doi: 10.1021/acsmaterialslett.4c00511 (PMC11151277; doi:10.1021/acsmaterialslett.4c00511)
Supplement: Supplementary file 4 — tz4c00511_si_004.cif [file tz4c00511_si_004.cif]

*****
This is a computed CIF.
*****

data_image0
_cell_length_a       14.459
_cell_length_b       22.5483
_cell_length_c       19.9067
_cell_angle_alpha    39.2047
_cell_angle_beta     80.308
_cell_angle_gamma    60.4873

_symmetry_space_group_name_H-M    "P 1"
_symmetry_int_tables_number       1

loop_
  _symmetry_equiv_pos_as_xyz
  'x, y, z'

loop_
  _atom_site_label
  _atom_site_occupancy
  _atom_site_fract_x
  _atom_site_fract_y
  _atom_site_fract_z
  _atom_site_thermal_displace_type
  _atom_site_B_iso_or_equiv
  _atom_site_type_symbol
  Ni1      1.0000 0.49685  0.33979  0.20209  Biso   1.000  Ni
  Ni2      1.0000 0.33979  0.49685  0.96127  Biso   1.000  Ni
  Ni3      1.0000 0.04791  0.28873  0.75315  Biso   1.000  Ni
  Ni4      1.0000 0.28873  0.04791  0.91021  Biso   1.000  Ni
  O1       1.0000 0.61580  0.31049  0.14180  Biso   1.000  O
  O2       1.0000 0.31049  0.61580  0.93191  Biso   1.000  O
  O3       1.0000 0.10820  0.31809  0.63420  Biso   1.000  O
  O4       1.0000 0.31809  0.10820  0.93951  Biso   1.000  O
  O5       1.0000 0.95938  0.29654  0.83870  Biso   1.000  O
  O6       1.0000 0.29654  0.95938  0.90537  Biso   1.000  O
  O7       1.0000 0.41130  0.34463  0.29062  Biso   1.000  O
  O8       1.0000 0.34463  0.41130  0.95346  Biso   1.000  O
  O9       1.0000 0.49856  0.46299  0.95303  Biso   1.000  O
  O10      1.0000 0.46299  0.49856  0.08541  Biso   1.000  O
  O11      1.0000 0.29697  0.16459  0.75144  Biso   1.000  O
  O12      1.0000 0.16459  0.29697  0.78701  Biso   1.000  O
  O13      1.0000 0.09101  0.17200  0.00991  Biso   1.000  O
  O14      1.0000 0.17200  0.09101  0.72708  Biso   1.000  O
  O15      1.0000 0.24009  0.52292  0.15899  Biso   1.000  O
  O16      1.0000 0.52292  0.24009  0.07800  Biso   1.000  O
  O17      1.0000 0.38617  0.38617  0.11383  Biso   1.000  O
  O18      1.0000 0.13617  0.13617  0.86383  Biso   1.000  O
  N1       1.0000 0.63630  0.27999  0.30918  Biso   1.000  N
  N2       1.0000 0.27999  0.63630  0.77453  Biso   1.000  N
  N3       1.0000 0.94082  0.47547  0.61370  Biso   1.000  N
  N4       1.0000 0.47547  0.94082  0.97001  Biso   1.000  N
  N5       1.0000 0.74060  0.25160  0.41188  Biso   1.000  N
  N6       1.0000 0.25160  0.74060  0.59592  Biso   1.000  N
  N7       1.0000 0.83812  0.65408  0.50940  Biso   1.000  N
  N8       1.0000 0.65408  0.83812  0.99840  Biso   1.000  N
  N9       1.0000 0.91740  0.29837  0.70125  Biso   1.000  N
  N10      1.0000 0.29837  0.91740  0.08298  Biso   1.000  N
  N11      1.0000 0.54875  0.16702  0.33260  Biso   1.000  N
  N12      1.0000 0.16702  0.54875  0.95163  Biso   1.000  N
  N13      1.0000 0.83569  0.28264  0.63549  Biso   1.000  N
  N14      1.0000 0.28264  0.83569  0.24618  Biso   1.000  N
  N15      1.0000 0.61451  0.00382  0.41431  Biso   1.000  N
  N16      1.0000 0.00382  0.61451  0.96736  Biso   1.000  N
  N17      1.0000 0.68598  0.30922  0.47962  Biso   1.000  N
  N18      1.0000 0.30922  0.68598  0.52518  Biso   1.000  N
  N19      1.0000 0.77038  0.72482  0.56402  Biso   1.000  N
  N20      1.0000 0.72482  0.77038  0.94078  Biso   1.000  N
  N21      1.0000 0.70899  0.31701  0.53395  Biso   1.000  N
  N22      1.0000 0.31701  0.70899  0.44005  Biso   1.000  N
  N23      1.0000 0.71605  0.80995  0.54101  Biso   1.000  N
  N24      1.0000 0.80995  0.71605  0.93299  Biso   1.000  N
  C1       1.0000 0.63146  0.30334  0.35403  Biso   1.000  C
  C2       1.0000 0.30334  0.63146  0.71118  Biso   1.000  C
  C3       1.0000 0.89597  0.53882  0.61854  Biso   1.000  C
  C4       1.0000 0.53882  0.89597  0.94666  Biso   1.000  C
  C5       1.0000 0.99101  0.24677  0.93660  Biso   1.000  C
  C6       1.0000 0.24677  0.99101  0.82562  Biso   1.000  C
  C7       1.0000 0.31340  0.42438  0.25899  Biso   1.000  C
  C8       1.0000 0.42438  0.31340  0.00323  Biso   1.000  C
  C9       1.0000 0.59610  0.37668  0.03669  Biso   1.000  C
  C10      1.0000 0.37668  0.59610  0.99052  Biso   1.000  C
  C11      1.0000 0.21331  0.25948  0.65390  Biso   1.000  C
  C12      1.0000 0.25948  0.21331  0.87332  Biso   1.000  C
  C13      1.0000 0.77181  0.25492  0.47234  Biso   1.000  C
  C14      1.0000 0.25492  0.77181  0.50093  Biso   1.000  C
  C15      1.0000 0.77766  0.74907  0.47819  Biso   1.000  C
  C16      1.0000 0.74907  0.77766  0.99508  Biso   1.000  C
  C17      1.0000 0.81801  0.26899  0.58150  Biso   1.000  C
  C18      1.0000 0.26899  0.81801  0.33150  Biso   1.000  C
  C19      1.0000 0.66850  0.91850  0.43199  Biso   1.000  C
  C20      1.0000 0.91850  0.66850  0.98101  Biso   1.000  C
  C21      1.0000 0.93279  0.26838  0.66187  Biso   1.000  C
  C22      1.0000 0.26838  0.93279  0.13696  Biso   1.000  C
  C23      1.0000 0.58813  0.11304  0.31721  Biso   1.000  C
  C24      1.0000 0.11304  0.58813  0.98162  Biso   1.000  C
  C25      1.0000 0.88784  0.20258  0.52114  Biso   1.000  C
  C26      1.0000 0.20258  0.88784  0.38843  Biso   1.000  C
  C27      1.0000 0.72886  0.86157  0.36216  Biso   1.000  C
  C28      1.0000 0.86157  0.72886  0.04742  Biso   1.000  C
  C29      1.0000 0.75130  0.21185  0.33761  Biso   1.000  C
  C30      1.0000 0.21185  0.75130  0.69923  Biso   1.000  C
  C31      1.0000 0.91239  0.55077  0.49870  Biso   1.000  C
  C32      1.0000 0.55077  0.91239  0.03815  Biso   1.000  C
  C33      1.0000 0.91200  0.20956  0.57787  Biso   1.000  C
  C34      1.0000 0.20956  0.91200  0.30057  Biso   1.000  C
  C35      1.0000 0.67213  0.94943  0.33800  Biso   1.000  C
  C36      1.0000 0.94943  0.67213  0.04044  Biso   1.000  C
  C37      1.0000 0.81715  0.19313  0.40099  Biso   1.000  C
  C38      1.0000 0.19313  0.81715  0.58873  Biso   1.000  C
  C39      1.0000 0.84901  0.66127  0.43285  Biso   1.000  C
  C40      1.0000 0.66127  0.84901  0.05687  Biso   1.000  C
  C41      1.0000 0.75537  0.32356  0.66123  Biso   1.000  C
  C42      1.0000 0.32356  0.75537  0.25984  Biso   1.000  C
  C43      1.0000 0.58877  0.99016  0.49463  Biso   1.000  C
  C44      1.0000 0.99016  0.58877  0.92644  Biso   1.000  C
  C45      1.0000 0.80797  0.33153  0.70274  Biso   1.000  C
  C46      1.0000 0.33153  0.80797  0.15775  Biso   1.000  C
  C47      1.0000 0.54726  0.09225  0.44203  Biso   1.000  C
  C48      1.0000 0.09225  0.54726  0.91847  Biso   1.000  C
  C49      1.0000 0.68705  0.42116  0.89503  Biso   1.000  C
  C50      1.0000 0.42116  0.68705  0.99676  Biso   1.000  C
  C51      1.0000 0.35497  0.25324  0.56295  Biso   1.000  C
  C52      1.0000 0.25324  0.35497  0.82884  Biso   1.000  C
  C53      1.0000 0.69914  0.34889  0.00904  Biso   1.000  C
  C54      1.0000 0.34889  0.69914  0.94293  Biso   1.000  C
  C55      1.0000 0.24096  0.30707  0.55086  Biso   1.000  C
  C56      1.0000 0.30707  0.24096  0.90111  Biso   1.000  C
  C57      1.0000 0.80850  0.24869  0.09718  Biso   1.000  C
  C58      1.0000 0.24869  0.80850  0.84563  Biso   1.000  C
  C59      1.0000 0.15282  0.40437  0.44150  Biso   1.000  C
  C60      1.0000 0.40437  0.15282  0.00131  Biso   1.000  C
  C61      1.0000 0.90248  0.21783  0.07305  Biso   1.000  C
  C62      1.0000 0.21783  0.90248  0.80664  Biso   1.000  C
  C63      1.0000 0.17695  0.44336  0.34752  Biso   1.000  C
  C64      1.0000 0.44336  0.17695  0.03217  Biso   1.000  C
  C65      1.0000 0.88955  0.28689  0.95988  Biso   1.000  C
  C66      1.0000 0.28689  0.88955  0.86368  Biso   1.000  C
  C67      1.0000 0.29012  0.38632  0.36045  Biso   1.000  C
  C68      1.0000 0.38632  0.29012  0.96311  Biso   1.000  C
  C69      1.0000 0.78128  0.39043  0.87092  Biso   1.000  C
  C70      1.0000 0.39043  0.78128  0.95737  Biso   1.000  C
  C71      1.0000 0.37908  0.29263  0.46872  Biso   1.000  C
  C72      1.0000 0.29263  0.37908  0.85957  Biso   1.000  C
  C73      1.0000 0.79782  0.52978  0.36658  Biso   1.000  C
  C74      1.0000 0.52978  0.79782  0.30582  Biso   1.000  C
  C75      1.0000 0.88342  0.94418  0.45218  Biso   1.000  C
  C76      1.0000 0.94418  0.88342  0.72022  Biso   1.000  C
  C77      1.0000 0.95115  0.41526  0.27992  Biso   1.000  C
  C78      1.0000 0.41526  0.95115  0.35367  Biso   1.000  C
  C79      1.0000 0.97008  0.89633  0.29885  Biso   1.000  C
  C80      1.0000 0.89633  0.97008  0.83474  Biso   1.000  C
  C81      1.0000 0.93009  0.43764  0.33146  Biso   1.000  C
  C82      1.0000 0.43764  0.93009  0.30081  Biso   1.000  C
  C83      1.0000 0.91854  0.94919  0.31991  Biso   1.000  C
  C84      1.0000 0.94919  0.91854  0.81236  Biso   1.000  C
  C85      1.0000 0.81793  0.49985  0.31663  Biso   1.000  C
  C86      1.0000 0.49985  0.81793  0.36559  Biso   1.000  C
  C87      1.0000 0.93337  0.88441  0.43207  Biso   1.000  C
  C88      1.0000 0.88441  0.93337  0.75015  Biso   1.000  C
  C89      1.0000 0.72483  0.53621  0.25218  Biso   1.000  C
  C90      1.0000 0.53621  0.72483  0.48678  Biso   1.000  C
  C91      1.0000 0.99782  0.76322  0.52517  Biso   1.000  C
  C92      1.0000 0.76322  0.99782  0.71379  Biso   1.000  C
  C93      1.0000 0.74731  0.51262  0.20137  Biso   1.000  C
  C94      1.0000 0.51262  0.74731  0.53870  Biso   1.000  C
  C95      1.0000 0.04863  0.71130  0.50269  Biso   1.000  C
  C96      1.0000 0.71130  0.04863  0.73738  Biso   1.000  C
  C97      1.0000 0.85907  0.45401  0.21346  Biso   1.000  C
  C98      1.0000 0.45401  0.85907  0.47347  Biso   1.000  C
  C99      1.0000 0.03654  0.77653  0.39093  Biso   1.000  C
  C100     1.0000 0.77653  0.03654  0.79599  Biso   1.000  C
  C101     1.0000 0.60350  0.60012  0.23745  Biso   1.000  C
  C102     1.0000 0.60012  0.60350  0.55893  Biso   1.000  C
  C103     1.0000 0.01255  0.69107  0.64650  Biso   1.000  C
  C104     1.0000 0.69107  0.01255  0.64988  Biso   1.000  C
  C105     1.0000 0.99429  0.37545  0.00885  Biso   1.000  C
  C106     1.0000 0.37545  0.99429  0.62141  Biso   1.000  C
  C107     1.0000 0.24115  0.62859  0.25571  Biso   1.000  C
  C108     1.0000 0.62859  0.24115  0.87455  Biso   1.000  C
  C109     1.0000 0.89183  0.47992  0.91113  Biso   1.000  C
  C110     1.0000 0.47992  0.89183  0.71711  Biso   1.000  C
  C111     1.0000 0.33887  0.53289  0.35817  Biso   1.000  C
  C112     1.0000 0.53289  0.33887  0.77008  Biso   1.000  C
  C113     1.0000 0.78790  0.52120  0.92006  Biso   1.000  C
  C114     1.0000 0.52120  0.78790  0.77083  Biso   1.000  C
  C115     1.0000 0.32994  0.47917  0.46210  Biso   1.000  C
  C116     1.0000 0.47917  0.32994  0.72880  Biso   1.000  C
  C117     1.0000 0.78518  0.45805  0.02833  Biso   1.000  C
  C118     1.0000 0.45805  0.78518  0.72844  Biso   1.000  C
  C119     1.0000 0.22167  0.52156  0.46482  Biso   1.000  C
  C120     1.0000 0.52156  0.22167  0.79195  Biso   1.000  C
  C121     1.0000 0.88693  0.35351  0.12635  Biso   1.000  C
  C122     1.0000 0.35351  0.88693  0.63321  Biso   1.000  C
  C123     1.0000 0.12365  0.61679  0.36307  Biso   1.000  C
  C124     1.0000 0.61679  0.12365  0.89649  Biso   1.000  C
  C125     1.0000 0.99144  0.31087  0.11847  Biso   1.000  C
  C126     1.0000 0.31087  0.99144  0.57922  Biso   1.000  C
  C127     1.0000 0.13153  0.67078  0.25856  Biso   1.000  C
  C128     1.0000 0.67078  0.13153  0.93913  Biso   1.000  C
  C129     1.0000 0.09906  0.19556  0.22591  Biso   1.000  C
  C130     1.0000 0.19556  0.09906  0.47947  Biso   1.000  C
  C131     1.0000 0.02409  0.77053  0.15094  Biso   1.000  C
  C132     1.0000 0.77053  0.02409  0.05444  Biso   1.000  C
  C133     1.0000 0.10431  0.33211  0.99650  Biso   1.000  C
  C134     1.0000 0.33211  0.10431  0.56707  Biso   1.000  C
  C135     1.0000 0.25350  0.68293  0.14569  Biso   1.000  C
  C136     1.0000 0.68293  0.25350  0.91789  Biso   1.000  C
  H1       1.0000 0.55475  0.35500  0.34796  Biso   1.000  H
  H2       1.0000 0.35500  0.55475  0.74230  Biso   1.000  H
  H3       1.0000 0.90204  0.50770  0.69525  Biso   1.000  H
  H4       1.0000 0.50770  0.90204  0.89500  Biso   1.000  H
  H5       1.0000 0.01122  0.23472  0.65424  Biso   1.000  H
  H6       1.0000 0.23472  0.01122  0.09981  Biso   1.000  H
  H7       1.0000 0.59576  0.15019  0.23878  Biso   1.000  H
  H8       1.0000 0.15019  0.59576  0.01528  Biso   1.000  H
  H9       1.0000 0.95679  0.15874  0.51481  Biso   1.000  H
  H10      1.0000 0.15874  0.95679  0.36966  Biso   1.000  H
  H11      1.0000 0.73519  0.88034  0.29321  Biso   1.000  H
  H12      1.0000 0.88034  0.73519  0.09126  Biso   1.000  H
  H13      1.0000 0.77796  0.18335  0.30864  Biso   1.000  H
  H14      1.0000 0.18335  0.77796  0.73004  Biso   1.000  H
  H15      1.0000 0.94136  0.51996  0.47204  Biso   1.000  H
  H16      1.0000 0.51996  0.94136  0.06665  Biso   1.000  H
  H17      1.0000 0.99964  0.17047  0.61815  Biso   1.000  H
  H18      1.0000 0.17047  0.99964  0.21173  Biso   1.000  H
  H19      1.0000 0.63185  0.03827  0.25036  Biso   1.000  H
  H20      1.0000 0.03827  0.63185  0.07953  Biso   1.000  H
  H21      1.0000 0.90904  0.14522  0.43740  Biso   1.000  H
  H22      1.0000 0.14522  0.90904  0.50834  Biso   1.000  H
  H23      1.0000 0.81260  0.74166  0.34096  Biso   1.000  H
  H24      1.0000 0.74166  0.81260  0.10478  Biso   1.000  H
  H25      1.0000 0.67185  0.34116  0.64859  Biso   1.000  H
  H26      1.0000 0.34116  0.67185  0.33841  Biso   1.000  H
  H27      1.0000 0.60141  0.91159  0.57815  Biso   1.000  H
  H28      1.0000 0.91159  0.60141  0.90884  Biso   1.000  H
  H29      1.0000 0.77641  0.35685  0.73483  Biso   1.000  H
  H30      1.0000 0.35685  0.77641  0.13192  Biso   1.000  H
  H31      1.0000 0.51517  0.11808  0.47359  Biso   1.000  H
  H32      1.0000 0.11808  0.51517  0.89315  Biso   1.000  H
  H33      1.0000 0.60263  0.49984  0.82667  Biso   1.000  H
  H34      1.0000 0.49984  0.60263  0.07086  Biso   1.000  H
  H35      1.0000 0.42333  0.17914  0.64737  Biso   1.000  H
  H36      1.0000 0.17914  0.42333  0.75016  Biso   1.000  H
  H37      1.0000 0.81899  0.19480  0.18486  Biso   1.000  H
  H38      1.0000 0.19480  0.81899  0.80134  Biso   1.000  H
  H39      1.0000 0.06514  0.44866  0.43101  Biso   1.000  H
  H40      1.0000 0.44866  0.06514  0.05520  Biso   1.000  H
  H41      1.0000 0.98650  0.13933  0.14186  Biso   1.000  H
  H42      1.0000 0.13933  0.98650  0.73231  Biso   1.000  H
  H43      1.0000 0.10814  0.51769  0.26350  Biso   1.000  H
  H44      1.0000 0.51769  0.10814  0.11067  Biso   1.000  H
  H45      1.0000 0.77139  0.44514  0.78307  Biso   1.000  H
  H46      1.0000 0.44514  0.77139  0.00040  Biso   1.000  H
  H47      1.0000 0.46693  0.24960  0.47861  Biso   1.000  H
  H48      1.0000 0.24960  0.46693  0.80486  Biso   1.000  H
  H49      1.0000 0.87800  0.47694  0.43116  Biso   1.000  H
  H50      1.0000 0.47694  0.87800  0.21390  Biso   1.000  H
  H51      1.0000 0.81884  0.03610  0.37200  Biso   1.000  H
  H52      1.0000 0.03610  0.81884  0.77306  Biso   1.000  H
  H53      1.0000 0.73516  0.51813  0.40675  Biso   1.000  H
  H54      1.0000 0.51813  0.73516  0.33996  Biso   1.000  H
  H55      1.0000 0.84325  0.91004  0.51484  Biso   1.000  H
  H56      1.0000 0.91004  0.84325  0.73187  Biso   1.000  H
  H57      1.0000 0.76355  0.62051  0.29920  Biso   1.000  H
  H58      1.0000 0.62051  0.76355  0.31674  Biso   1.000  H
  H59      1.0000 0.95080  0.93326  0.48645  Biso   1.000  H
  H60      1.0000 0.93326  0.95080  0.62949  Biso   1.000  H
  H61      1.0000 0.03866  0.36918  0.29061  Biso   1.000  H
  H62      1.0000 0.36918  0.03866  0.30155  Biso   1.000  H
  H63      1.0000 0.95939  0.94845  0.21134  Biso   1.000  H
  H64      1.0000 0.94845  0.95939  0.88082  Biso   1.000  H
  H65      1.0000 0.00212  0.40656  0.38361  Biso   1.000  H
  H66      1.0000 0.40656  0.00212  0.20771  Biso   1.000  H
  H67      1.0000 0.86639  0.04229  0.24788  Biso   1.000  H
  H68      1.0000 0.04229  0.86639  0.84344  Biso   1.000  H
  H69      1.0000 0.67597  0.54223  0.14980  Biso   1.000  H
  H70      1.0000 0.54223  0.67597  0.63199  Biso   1.000  H
  H71      1.0000 0.10020  0.61801  0.57403  Biso   1.000  H
  H72      1.0000 0.61801  0.10020  0.70777  Biso   1.000  H
  H73      1.0000 0.87341  0.44013  0.17033  Biso   1.000  H
  H74      1.0000 0.44013  0.87341  0.51612  Biso   1.000  H
  H75      1.0000 0.07967  0.73388  0.37659  Biso   1.000  H
  H76      1.0000 0.73388  0.07967  0.80987  Biso   1.000  H
  H77      1.0000 0.59610  0.55234  0.32043  Biso   1.000  H
  H78      1.0000 0.55234  0.59610  0.53113  Biso   1.000  H
  H79      1.0000 0.92957  0.71887  0.65390  Biso   1.000  H
  H80      1.0000 0.71887  0.92957  0.69766  Biso   1.000  H
  H81      1.0000 0.54379  0.61457  0.19241  Biso   1.000  H
  H82      1.0000 0.61457  0.54379  0.64923  Biso   1.000  H
  H83      1.0000 0.05759  0.60077  0.70621  Biso   1.000  H
  H84      1.0000 0.60077  0.05759  0.63543  Biso   1.000  H
  H85      1.0000 0.57444  0.68381  0.18864  Biso   1.000  H
  H86      1.0000 0.68381  0.57444  0.55310  Biso   1.000  H
  H87      1.0000 0.06136  0.69690  0.67556  Biso   1.000  H
  H88      1.0000 0.69690  0.06136  0.56619  Biso   1.000  H
  H89      1.0000 0.89244  0.52954  0.82626  Biso   1.000  H
  H90      1.0000 0.52954  0.89244  0.75177  Biso   1.000  H
  H91      1.0000 0.42374  0.49823  0.35756  Biso   1.000  H
  H92      1.0000 0.49823  0.42374  0.72046  Biso   1.000  H
  H93      1.0000 0.71014  0.60095  0.84251  Biso   1.000  H
  H94      1.0000 0.60095  0.71014  0.84640  Biso   1.000  H
  H95      1.0000 0.40749  0.40360  0.53986  Biso   1.000  H
  H96      1.0000 0.40360  0.40749  0.64905  Biso   1.000  H
  H97      1.0000 0.70464  0.48751  0.03733  Biso   1.000  H
  H98      1.0000 0.48751  0.70464  0.77053  Biso   1.000  H
  H99      1.0000 0.21267  0.47947  0.54536  Biso   1.000  H
  H100     1.0000 0.47947  0.21267  0.76249  Biso   1.000  H
  H101     1.0000 0.88462  0.30290  0.21080  Biso   1.000  H
  H102     1.0000 0.30290  0.88462  0.60169  Biso   1.000  H
  H103     1.0000 0.03920  0.64831  0.36538  Biso   1.000  H
  H104     1.0000 0.64831  0.03920  0.94710  Biso   1.000  H
  H105     1.0000 0.14097  0.14031  0.22525  Biso   1.000  H
  H106     1.0000 0.14031  0.14097  0.49347  Biso   1.000  H
  H107     1.0000 0.02475  0.75653  0.10903  Biso   1.000  H
  H108     1.0000 0.75653  0.02475  0.10969  Biso   1.000  H
  H109     1.0000 0.16326  0.20417  0.23411  Biso   1.000  H
  H110     1.0000 0.20417  0.16326  0.39846  Biso   1.000  H
  H111     1.0000 0.01589  0.85154  0.08674  Biso   1.000  H
  H112     1.0000 0.85154  0.01589  0.04583  Biso   1.000  H
  H113     1.0000 0.07930  0.15081  0.30309  Biso   1.000  H
  H114     1.0000 0.15081  0.07930  0.46679  Biso   1.000  H
  H115     1.0000 0.94691  0.78321  0.17070  Biso   1.000  H
  H116     1.0000 0.78321  0.94691  0.09919  Biso   1.000  H
  H117     1.0000 0.09060  0.39510  0.90582  Biso   1.000  H
  H118     1.0000 0.39510  0.09060  0.60847  Biso   1.000  H
  H119     1.0000 0.34418  0.64153  0.15940  Biso   1.000  H
  H120     1.0000 0.64153  0.34418  0.85490  Biso   1.000  H
  H121     1.0000 0.17292  0.31535  0.03681  Biso   1.000  H
  H122     1.0000 0.31535  0.17292  0.47493  Biso   1.000  H
  H123     1.0000 0.21319  0.77507  0.07708  Biso   1.000  H
  H124     1.0000 0.77507  0.21319  0.93465  Biso   1.000  H
  H125     1.0000 0.13612  0.25201  0.03587  Biso   1.000  H
  H126     1.0000 0.25201  0.13612  0.57599  Biso   1.000  H
  H127     1.0000 0.21413  0.67401  0.11388  Biso   1.000  H
  H128     1.0000 0.67401  0.21413  0.99799  Biso   1.000  H
