# Supplementary material for: Gate-opening Induced by C8 Aromatics in a Double Diamondoid Coordination Network
Source: ACS Mater Lett. 2024 May 6;6(6):2197–204. doi: 10.1021/acsmaterialslett.4c00511 (PMC11151277; doi:10.1021/acsmaterialslett.4c00511)
Supplement: Supplementary file 5 — tz4c00511_si_005.cif [file tz4c00511_si_005.cif]

*****
This is a computed CIF.
*****


data_image0
_cell_length_a       14.3309
_cell_length_b       22.6832
_cell_length_c       20.0759
_cell_angle_alpha    38.5588
_cell_angle_beta     80.6094
_cell_angle_gamma    60.8318

_symmetry_space_group_name_H-M    "P 1"
_symmetry_int_tables_number       1

loop_
  _symmetry_equiv_pos_as_xyz
  'x, y, z'

loop_
  _atom_site_label
  _atom_site_occupancy
  _atom_site_fract_x
  _atom_site_fract_y
  _atom_site_fract_z
  _atom_site_thermal_displace_type
  _atom_site_B_iso_or_equiv
  _atom_site_type_symbol
  Ni1      1.0000 0.33116  0.50738  0.95715  Biso   1.000  Ni
  Ni2      1.0000 0.50738  0.33116  0.20431  Biso   1.000  Ni
  Ni3      1.0000 0.29258  0.04551  0.91917  Biso   1.000  Ni
  Ni4      1.0000 0.04551  0.29258  0.74274  Biso   1.000  Ni
  O1       1.0000 0.31424  0.61627  0.93664  Biso   1.000  O
  O2       1.0000 0.61627  0.31424  0.13285  Biso   1.000  O
  O3       1.0000 0.31264  0.11768  0.93541  Biso   1.000  O
  O4       1.0000 0.11768  0.31264  0.63427  Biso   1.000  O
  O5       1.0000 0.30044  0.94614  0.93031  Biso   1.000  O
  O6       1.0000 0.94614  0.30044  0.82310  Biso   1.000  O
  O7       1.0000 0.31960  0.42757  0.94870  Biso   1.000  O
  O8       1.0000 0.42757  0.31960  0.30413  Biso   1.000  O
  O9       1.0000 0.46826  0.48977  0.09754  Biso   1.000  O
  O10      1.0000 0.48977  0.46826  0.94442  Biso   1.000  O
  O11      1.0000 0.15159  0.30599  0.78135  Biso   1.000  O
  O12      1.0000 0.30599  0.15159  0.76108  Biso   1.000  O
  O13      1.0000 0.18802  0.07667  0.74618  Biso   1.000  O
  O14      1.0000 0.07667  0.18802  0.98913  Biso   1.000  O
  O15      1.0000 0.50294  0.26014  0.06323  Biso   1.000  O
  O16      1.0000 0.26014  0.50294  0.17368  Biso   1.000  O
  O17      1.0000 0.38703  0.38703  0.11297  Biso   1.000  O
  O18      1.0000 0.13682  0.13682  0.86318  Biso   1.000  O
  N1       1.0000 0.26208  0.65517  0.77014  Biso   1.000  N
  N2       1.0000 0.65517  0.26208  0.31260  Biso   1.000  N
  N3       1.0000 0.48013  0.93638  0.98903  Biso   1.000  N
  N4       1.0000 0.93638  0.48013  0.59446  Biso   1.000  N
  N5       1.0000 0.23574  0.76515  0.58939  Biso   1.000  N
  N6       1.0000 0.76515  0.23574  0.40972  Biso   1.000  N
  N7       1.0000 0.66079  0.83950  0.01494  Biso   1.000  N
  N8       1.0000 0.83950  0.66079  0.48478  Biso   1.000  N
  N9       1.0000 0.30118  0.92400  0.09060  Biso   1.000  N
  N10      1.0000 0.92400  0.30118  0.68422  Biso   1.000  N
  N11      1.0000 0.15918  0.56598  0.94828  Biso   1.000  N
  N12      1.0000 0.56598  0.15918  0.32656  Biso   1.000  N
  N13      1.0000 0.28550  0.71237  0.51935  Biso   1.000  N
  N14      1.0000 0.71237  0.28550  0.48278  Biso   1.000  N
  N15      1.0000 0.73082  0.76638  0.96519  Biso   1.000  N
  N16      1.0000 0.76638  0.73082  0.53761  Biso   1.000  N
  N17      1.0000 0.27679  0.85410  0.24664  Biso   1.000  N
  N18      1.0000 0.85410  0.27679  0.62246  Biso   1.000  N
  N19      1.0000 0.00322  0.62752  0.97296  Biso   1.000  N
  N20      1.0000 0.62752  0.00322  0.39630  Biso   1.000  N
  N21      1.0000 0.29591  0.73406  0.43606  Biso   1.000  N
  N22      1.0000 0.73406  0.29591  0.53397  Biso   1.000  N
  N23      1.0000 0.81404  0.71536  0.95457  Biso   1.000  N
  N24      1.0000 0.71536  0.81404  0.51602  Biso   1.000  N
  C1       1.0000 0.25159  0.97641  0.85117  Biso   1.000  C
  C2       1.0000 0.97641  0.25159  0.92084  Biso   1.000  C
  C3       1.0000 0.39830  0.32930  0.99839  Biso   1.000  C
  C4       1.0000 0.32930  0.39830  0.27400  Biso   1.000  C
  C5       1.0000 0.28156  0.65422  0.70429  Biso   1.000  C
  C6       1.0000 0.65422  0.28156  0.35993  Biso   1.000  C
  C7       1.0000 0.54599  0.88832  0.97025  Biso   1.000  C
  C8       1.0000 0.88832  0.54599  0.59544  Biso   1.000  C
  C9       1.0000 0.37747  0.58925  0.00489  Biso   1.000  C
  C10      1.0000 0.58925  0.37747  0.02839  Biso   1.000  C
  C11      1.0000 0.24428  0.22217  0.87208  Biso   1.000  C
  C12      1.0000 0.22217  0.24428  0.66147  Biso   1.000  C
  C13      1.0000 0.26029  0.84118  0.32783  Biso   1.000  C
  C14      1.0000 0.84118  0.26029  0.57070  Biso   1.000  C
  C15      1.0000 0.92216  0.67911  0.98968  Biso   1.000  C
  C16      1.0000 0.67911  0.92216  0.40905  Biso   1.000  C
  C17      1.0000 0.27180  0.94536  0.13855  Biso   1.000  C
  C18      1.0000 0.94536  0.27180  0.64428  Biso   1.000  C
  C19      1.0000 0.11086  0.60669  0.97687  Biso   1.000  C
  C20      1.0000 0.60669  0.11086  0.30559  Biso   1.000  C
  C21      1.0000 0.24109  0.79753  0.49425  Biso   1.000  C
  C22      1.0000 0.79753  0.24109  0.46713  Biso   1.000  C
  C23      1.0000 0.75588  0.78221  0.00941  Biso   1.000  C
  C24      1.0000 0.78221  0.75588  0.45249  Biso   1.000  C
  C25      1.0000 0.22584  0.89519  0.82165  Biso   1.000  C
  C26      1.0000 0.89519  0.22584  0.05732  Biso   1.000  C
  C27      1.0000 0.42713  0.19286  0.02438  Biso   1.000  C
  C28      1.0000 0.19286  0.42713  0.35563  Biso   1.000  C
  C29      1.0000 0.36213  0.75840  0.00878  Biso   1.000  C
  C30      1.0000 0.75840  0.36213  0.87069  Biso   1.000  C
  C31      1.0000 0.24082  0.38044  0.88654  Biso   1.000  C
  C32      1.0000 0.38044  0.24082  0.49220  Biso   1.000  C
  C33      1.0000 0.39225  0.66607  0.04519  Biso   1.000  C
  C34      1.0000 0.66607  0.39225  0.89649  Biso   1.000  C
  C35      1.0000 0.20425  0.35476  0.85634  Biso   1.000  C
  C36      1.0000 0.35476  0.20425  0.58465  Biso   1.000  C
  C37      1.0000 0.25615  0.80331  0.85742  Biso   1.000  C
  C38      1.0000 0.80331  0.25615  0.08312  Biso   1.000  C
  C39      1.0000 0.39122  0.16725  0.99392  Biso   1.000  C
  C40      1.0000 0.16725  0.39122  0.44761  Biso   1.000  C
  C41      1.0000 0.32636  0.81571  0.16921  Biso   1.000  C
  C42      1.0000 0.81571  0.32636  0.68872  Biso   1.000  C
  C43      1.0000 0.08121  0.55990  0.92476  Biso   1.000  C
  C44      1.0000 0.55990  0.08121  0.43414  Biso   1.000  C
  C45      1.0000 0.20152  0.76960  0.69678  Biso   1.000  C
  C46      1.0000 0.76960  0.20152  0.33210  Biso   1.000  C
  C47      1.0000 0.55350  0.91830  0.04805  Biso   1.000  C
  C48      1.0000 0.91830  0.55350  0.48016  Biso   1.000  C
  C49      1.0000 0.20312  0.91149  0.38246  Biso   1.000  C
  C50      1.0000 0.91149  0.20312  0.50293  Biso   1.000  C
  C51      1.0000 0.86758  0.74689  0.04684  Biso   1.000  C
  C52      1.0000 0.74689  0.86758  0.33868  Biso   1.000  C
  C53      1.0000 0.18439  0.83895  0.58479  Biso   1.000  C
  C54      1.0000 0.83895  0.18439  0.39188  Biso   1.000  C
  C55      1.0000 0.66538  0.85867  0.06490  Biso   1.000  C
  C56      1.0000 0.85867  0.66538  0.41105  Biso   1.000  C
  C57      1.0000 0.21225  0.93468  0.29558  Biso   1.000  C
  C58      1.0000 0.93468  0.21225  0.55749  Biso   1.000  C
  C59      1.0000 0.95437  0.69266  0.03736  Biso   1.000  C
  C60      1.0000 0.69266  0.95437  0.31560  Biso   1.000  C
  C61      1.0000 0.31184  0.77103  0.26644  Biso   1.000  C
  C62      1.0000 0.77103  0.31184  0.65069  Biso   1.000  C
  C63      1.0000 0.98403  0.59779  0.93945  Biso   1.000  C
  C64      1.0000 0.59779  0.98403  0.47872  Biso   1.000  C
  C65      1.0000 0.27981  0.87402  0.89615  Biso   1.000  C
  C66      1.0000 0.87402  0.27981  0.95002  Biso   1.000  C
  C67      1.0000 0.35308  0.30057  0.96968  Biso   1.000  C
  C68      1.0000 0.30057  0.35308  0.37667  Biso   1.000  C
  C69      1.0000 0.34080  0.68788  0.96895  Biso   1.000  C
  C70      1.0000 0.68788  0.34080  0.00237  Biso   1.000  C
  C71      1.0000 0.28006  0.24846  0.90849  Biso   1.000  C
  C72      1.0000 0.24846  0.28006  0.56298  Biso   1.000  C
  C73      1.0000 0.68713  0.76365  0.76990  Biso   1.000  C
  C74      1.0000 0.76365  0.68713  0.77932  Biso   1.000  C
  C75      1.0000 0.48019  0.47058  0.56295  Biso   1.000  C
  C76      1.0000 0.47058  0.48019  0.48628  Biso   1.000  C
  C77      1.0000 0.59162  0.66892  0.86441  Biso   1.000  C
  C78      1.0000 0.66892  0.59162  0.87505  Biso   1.000  C
  C79      1.0000 0.38577  0.37476  0.65851  Biso   1.000  C
  C80      1.0000 0.37476  0.38577  0.58096  Biso   1.000  C
  C81      1.0000 0.59936  0.75663  0.81161  Biso   1.000  C
  C82      1.0000 0.75663  0.59936  0.83240  Biso   1.000  C
  C83      1.0000 0.43868  0.41728  0.65087  Biso   1.000  C
  C84      1.0000 0.41728  0.43868  0.49317  Biso   1.000  C
  C85      1.0000 0.51748  0.83927  0.80157  Biso   1.000  C
  C86      1.0000 0.83927  0.51748  0.84168  Biso   1.000  C
  C87      1.0000 0.44887  0.40776  0.73292  Biso   1.000  C
  C88      1.0000 0.40776  0.44887  0.41046  Biso   1.000  C
  C89      1.0000 0.48742  0.87168  0.34356  Biso   1.000  C
  C90      1.0000 0.87168  0.48742  0.29734  Biso   1.000  C
  C91      1.0000 0.90651  0.95200  0.76231  Biso   1.000  C
  C92      1.0000 0.95200  0.90651  0.37918  Biso   1.000  C
  C93      1.0000 0.45632  0.90770  0.38161  Biso   1.000  C
  C94      1.0000 0.90770  0.45632  0.25436  Biso   1.000  C
  C95      1.0000 0.86940  0.99449  0.79391  Biso   1.000  C
  C96      1.0000 0.99449  0.86940  0.34221  Biso   1.000  C
  C97      1.0000 0.47390  0.82937  0.49840  Biso   1.000  C
  C98      1.0000 0.82937  0.47390  0.19834  Biso   1.000  C
  C99      1.0000 0.75291  0.05053  0.77683  Biso   1.000  C
  C100     1.0000 0.05053  0.75291  0.41973  Biso   1.000  C
  C101     1.0000 0.52368  0.71359  0.57587  Biso   1.000  C
  C102     1.0000 0.71359  0.52368  0.18685  Biso   1.000  C
  C103     1.0000 0.67469  0.06218  0.72747  Biso   1.000  C
  C104     1.0000 0.06218  0.67469  0.53566  Biso   1.000  C
  C105     1.0000 0.55365  0.67818  0.53768  Biso   1.000  C
  C106     1.0000 0.67818  0.55365  0.23050  Biso   1.000  C
  C107     1.0000 0.71185  0.01912  0.69693  Biso   1.000  C
  C108     1.0000 0.01912  0.71185  0.57210  Biso   1.000  C
  C109     1.0000 0.53630  0.75650  0.42062  Biso   1.000  C
  C110     1.0000 0.75650  0.53630  0.28658  Biso   1.000  C
  C111     1.0000 0.82861  0.96335  0.71342  Biso   1.000  C
  C112     1.0000 0.96335  0.82861  0.49463  Biso   1.000  C
  C113     1.0000 0.56925  0.71629  0.38106  Biso   1.000  C
  C114     1.0000 0.71629  0.56925  0.33340  Biso   1.000  C
  C115     1.0000 0.86671  0.91777  0.67921  Biso   1.000  C
  C116     1.0000 0.91777  0.86671  0.53630  Biso   1.000  C
  C117     1.0000 0.44262  0.86532  0.54211  Biso   1.000  C
  C118     1.0000 0.86532  0.44262  0.14995  Biso   1.000  C
  C119     1.0000 0.71006  0.09919  0.80783  Biso   1.000  C
  C120     1.0000 0.09919  0.71006  0.38292  Biso   1.000  C
  C121     1.0000 0.15527  0.12839  0.40220  Biso   1.000  C
  C122     1.0000 0.12839  0.15527  0.31414  Biso   1.000  C
  C123     1.0000 0.84735  0.93542  0.09517  Biso   1.000  C
  C124     1.0000 0.93542  0.84735  0.12206  Biso   1.000  C
  C125     1.0000 0.24891  0.22520  0.30593  Biso   1.000  C
  C126     1.0000 0.22520  0.24891  0.21997  Biso   1.000  C
  C127     1.0000 0.94356  0.02966  0.00143  Biso   1.000  C
  C128     1.0000 0.02966  0.94356  0.02535  Biso   1.000  C
  C129     1.0000 0.24173  0.13686  0.49315  Biso   1.000  C
  C130     1.0000 0.13686  0.24173  0.12826  Biso   1.000  C
  C131     1.0000 0.75627  0.12146  0.00848  Biso   1.000  C
  C132     1.0000 0.12146  0.75627  0.11379  Biso   1.000  C
  C133     1.0000 0.21505  0.16355  0.39952  Biso   1.000  C
  C134     1.0000 0.16355  0.21505  0.22189  Biso   1.000  C
  C135     1.0000 0.84996  0.02773  0.03528  Biso   1.000  C
  C136     1.0000 0.02773  0.84996  0.08703  Biso   1.000  C
  H1       1.0000 0.32709  0.57897  0.73357  Biso   1.000  H
  H2       1.0000 0.57897  0.32709  0.36038  Biso   1.000  H
  H3       1.0000 0.51680  0.88657  0.92608  Biso   1.000  H
  H4       1.0000 0.88657  0.51680  0.67056  Biso   1.000  H
  H5       1.0000 0.24376  0.02441  0.09757  Biso   1.000  H
  H6       1.0000 0.02441  0.24376  0.63426  Biso   1.000  H
  H7       1.0000 0.15126  0.61802  0.00360  Biso   1.000  H
  H8       1.0000 0.61802  0.15126  0.22713  Biso   1.000  H
  H9       1.0000 0.16245  0.98443  0.73473  Biso   1.000  H
  H10      1.0000 0.98443  0.16245  0.11839  Biso   1.000  H
  H11      1.0000 0.51375  0.13124  0.08857  Biso   1.000  H
  H12      1.0000 0.13124  0.51375  0.26643  Biso   1.000  H
  H13      1.0000 0.40371  0.74179  0.06665  Biso   1.000  H
  H14      1.0000 0.74179  0.40371  0.78784  Biso   1.000  H
  H15      1.0000 0.18340  0.46366  0.84428  Biso   1.000  H
  H16      1.0000 0.46366  0.18340  0.50866  Biso   1.000  H
  H17      1.0000 0.45607  0.57664  0.13213  Biso   1.000  H
  H18      1.0000 0.57664  0.45607  0.83516  Biso   1.000  H
  H19      1.0000 0.11758  0.41659  0.79184  Biso   1.000  H
  H20      1.0000 0.41659  0.11758  0.67399  Biso   1.000  H
  H21      1.0000 0.21650  0.82023  0.79843  Biso   1.000  H
  H22      1.0000 0.82023  0.21650  0.16483  Biso   1.000  H
  H23      1.0000 0.44985  0.08521  0.03413  Biso   1.000  H
  H24      1.0000 0.08521  0.44985  0.43081  Biso   1.000  H
  H25      1.0000 0.35118  0.77942  0.14908  Biso   1.000  H
  H26      1.0000 0.77942  0.35118  0.72032  Biso   1.000  H
  H27      1.0000 0.10171  0.52726  0.90103  Biso   1.000  H
  H28      1.0000 0.52726  0.10171  0.47000  Biso   1.000  H
  H29      1.0000 0.17533  0.79329  0.72988  Biso   1.000  H
  H30      1.0000 0.79329  0.17533  0.30150  Biso   1.000  H
  H31      1.0000 0.52057  0.94972  0.07345  Biso   1.000  H
  H32      1.0000 0.94972  0.52057  0.45627  Biso   1.000  H
  H33      1.0000 0.16966  0.97890  0.36412  Biso   1.000  H
  H34      1.0000 0.97890  0.16966  0.48732  Biso   1.000  H
  H35      1.0000 0.88597  0.76256  0.08021  Biso   1.000  H
  H36      1.0000 0.76256  0.88597  0.27126  Biso   1.000  H
  H37      1.0000 0.14156  0.93135  0.50489  Biso   1.000  H
  H38      1.0000 0.93135  0.14156  0.42219  Biso   1.000  H
  H39      1.0000 0.74517  0.82935  0.10664  Biso   1.000  H
  H40      1.0000 0.82935  0.74517  0.31885  Biso   1.000  H
  H41      1.0000 0.18376  0.02080  0.20708  Biso   1.000  H
  H42      1.0000 0.02080  0.18376  0.58835  Biso   1.000  H
  H43      1.0000 0.04281  0.66207  0.06556  Biso   1.000  H
  H44      1.0000 0.66207  0.04281  0.22956  Biso   1.000  H
  H45      1.0000 0.32285  0.69073  0.34606  Biso   1.000  H
  H46      1.0000 0.69073  0.32285  0.64036  Biso   1.000  H
  H47      1.0000 0.90487  0.60709  0.92950  Biso   1.000  H
  H48      1.0000 0.60709  0.90487  0.55854  Biso   1.000  H
  H49      1.0000 0.69607  0.82964  0.72999  Biso   1.000  H
  H50      1.0000 0.82964  0.69607  0.74430  Biso   1.000  H
  H51      1.0000 0.52012  0.50561  0.55404  Biso   1.000  H
  H52      1.0000 0.50561  0.52012  0.42024  Biso   1.000  H
  H53      1.0000 0.52488  0.66045  0.89814  Biso   1.000  H
  H54      1.0000 0.66045  0.52488  0.91654  Biso   1.000  H
  H55      1.0000 0.35219  0.33315  0.72534  Biso   1.000  H
  H56      1.0000 0.33315  0.35219  0.58932  Biso   1.000  H
  H57      1.0000 0.52916  0.90813  0.74839  Biso   1.000  H
  H58      1.0000 0.90813  0.52916  0.81431  Biso   1.000  H
  H59      1.0000 0.50277  0.43429  0.72190  Biso   1.000  H
  H60      1.0000 0.43429  0.50277  0.34104  Biso   1.000  H
  H61      1.0000 0.53359  0.79325  0.88747  Biso   1.000  H
  H62      1.0000 0.79325  0.53359  0.78569  Biso   1.000  H
  H63      1.0000 0.36305  0.46431  0.71632  Biso   1.000  H
  H64      1.0000 0.46431  0.36305  0.45632  Biso   1.000  H
  H65      1.0000 0.42659  0.87994  0.76263  Biso   1.000  H
  H66      1.0000 0.87994  0.42659  0.93084  Biso   1.000  H
  H67      1.0000 0.48706  0.31872  0.82369  Biso   1.000  H
  H68      1.0000 0.31872  0.48706  0.37053  Biso   1.000  H
  H69      1.0000 0.47200  0.93483  0.25216  Biso   1.000  H
  H70      1.0000 0.93483  0.47200  0.34101  Biso   1.000  H
  H71      1.0000 0.99771  0.90856  0.77707  Biso   1.000  H
  H72      1.0000 0.90856  0.99771  0.31666  Biso   1.000  H
  H73      1.0000 0.41813  0.99795  0.31940  Biso   1.000  H
  H74      1.0000 0.99795  0.41813  0.26452  Biso   1.000  H
  H75      1.0000 0.93209  0.98425  0.83176  Biso   1.000  H
  H76      1.0000 0.98425  0.93209  0.25190  Biso   1.000  H
  H77      1.0000 0.53891  0.65095  0.66715  Biso   1.000  H
  H78      1.0000 0.65095  0.53891  0.14298  Biso   1.000  H
  H79      1.0000 0.58365  0.10598  0.71279  Biso   1.000  H
  H80      1.0000 0.10598  0.58365  0.59759  Biso   1.000  H
  H81      1.0000 0.59065  0.58842  0.59915  Biso   1.000  H
  H82      1.0000 0.58842  0.59065  0.22178  Biso   1.000  H
  H83      1.0000 0.64988  0.02807  0.66008  Biso   1.000  H
  H84      1.0000 0.02807  0.64988  0.66197  Biso   1.000  H
  H85      1.0000 0.53986  0.78925  0.28633  Biso   1.000  H
  H86      1.0000 0.78925  0.53986  0.38456  Biso   1.000  H
  H87      1.0000 0.96082  0.87085  0.70360  Biso   1.000  H
  H88      1.0000 0.87085  0.96082  0.46473  Biso   1.000  H
  H89      1.0000 0.53067  0.67230  0.40756  Biso   1.000  H
  H90      1.0000 0.67230  0.53067  0.38947  Biso   1.000  H
  H91      1.0000 0.84420  0.85814  0.72141  Biso   1.000  H
  H92      1.0000 0.85814  0.84420  0.57626  Biso   1.000  H
  H93      1.0000 0.66368  0.65389  0.41939  Biso   1.000  H
  H94      1.0000 0.65389  0.66368  0.26304  Biso   1.000  H
  H95      1.0000 0.82374  0.98861  0.58515  Biso   1.000  H
  H96      1.0000 0.98861  0.82374  0.60250  Biso   1.000  H
  H97      1.0000 0.51858  0.81061  0.61363  Biso   1.000  H
  H98      1.0000 0.81061  0.51858  0.05717  Biso   1.000  H
  H99      1.0000 0.63883  0.19205  0.73167  Biso   1.000  H
  H100     1.0000 0.19205  0.63883  0.43745  Biso   1.000  H
  H101     1.0000 0.37616  0.85427  0.57680  Biso   1.000  H
  H102     1.0000 0.85427  0.37616  0.19277  Biso   1.000  H
  H103     1.0000 0.67520  0.05688  0.87429  Biso   1.000  H
  H104     1.0000 0.05688  0.67520  0.39363  Biso   1.000  H
  H105     1.0000 0.40914  0.95630  0.47310  Biso   1.000  H
  H106     1.0000 0.95630  0.40914  0.16147  Biso   1.000  H
  H107     1.0000 0.77947  0.08756  0.84099  Biso   1.000  H
  H108     1.0000 0.08756  0.77947  0.29198  Biso   1.000  H
  H109     1.0000 0.13086  0.07773  0.47531  Biso   1.000  H
  H110     1.0000 0.07773  0.13086  0.31610  Biso   1.000  H
  H111     1.0000 0.77427  0.93345  0.11960  Biso   1.000  H
  H112     1.0000 0.93345  0.77427  0.17268  Biso   1.000  H
  H113     1.0000 0.29525  0.25438  0.30023  Biso   1.000  H
  H114     1.0000 0.25438  0.29525  0.15014  Biso   1.000  H
  H115     1.0000 0.94920  0.09956  0.95497  Biso   1.000  H
  H116     1.0000 0.09956  0.94920  0.99626  Biso   1.000  H
  H117     1.0000 0.18847  0.21567  0.46022  Biso   1.000  H
  H118     1.0000 0.21567  0.18847  0.13563  Biso   1.000  H
  H119     1.0000 0.78896  0.11361  0.06229  Biso   1.000  H
  H120     1.0000 0.11361  0.78896  0.03514  Biso   1.000  H
  H121     1.0000 0.33276  0.10059  0.52543  Biso   1.000  H
  H122     1.0000 0.10059  0.33276  0.04122  Biso   1.000  H
  H123     1.0000 0.72462  0.20840  0.91765  Biso   1.000  H
  H124     1.0000 0.20840  0.72462  0.14932  Biso   1.000  H
  H125     1.0000 0.22567  0.07402  0.56752  Biso   1.000  H
  H126     1.0000 0.07402  0.22567  0.13278  Biso   1.000  H
  H127     1.0000 0.68156  0.11743  0.02375  Biso   1.000  H
  H128     1.0000 0.11743  0.68156  0.17726  Biso   1.000  H
